# Supplementary material for: Use of standardized outcome measures among physical therapists in the United States: A cross-sectional survey study
Source: PLoS One. 2025 Aug 20;20(8):e0330528. doi: 10.1371/journal.pone.0330528 (PMC12367168; doi:10.1371/journal.pone.0330528)
Supplement: S2 File — (XLSX) [file pone.0330528.s002.xlsx]

## Sheet: Data_dictionary
Variable	Description	Survey question	Response options
ID	Respondent identifier	N/A	N/A
gender	Gender	What is your gender?	Man, Woman, Gender Diverse, Non-Binary, Trans, Prefer to self-describe, Prefer not to answer
ethnicity	Ethnicity	What your ethnicity?	Hispanic or Latino, Not Hispanic or Latino, Prefer not to answer
race	Race	What is your race?	American Indican or Alaska Native, Asian, Black or African American, Native Hawaiian / Pacific Islander, White, Prefer to self-describe, Prefer not to answer
highest_education_level	Highest education level	What is your highest education level completed?	Bachelor's degree, Master's degree, Clinical doctorate, PhD or other advanced degree
age	Respondent age (years, calculated based on month and year of birth)	What is your month and year of birth?	[entered number]
time_in_PT_practice	Time in practice (years)	How long have you been practicing?	[entered number]
employer	Employer	How would you characterize your employer?	Acute care hospital, Hospital-based outpatient facility or clinic, Private outpatient office or group practice, Skilled nursing facility (SNF) / long-term care, Patient's home / home care, Inpatient rehabilitation facility (IRF), School system (pre-secondary), Academic institution (post-secondary), Health and wellness facility, Research center, Industry, Other
practice_location	Practice location (U.S. region, based on city and state)	In which city and state do you work?	Pacific, Rocky Mountains, Southwest, Noncontigious U.S., Northeast, Southeast, Midwest
typical_patient_load	Typical patient load (per week)	How many individual patients, regardless of diagnosis, do you treat per week?	Do not treat patients on a weekly basis, 1-10 patients, 11-20 patients, 21-30 patients, 31-40 patients, More than 40 patients
patient_type	Typical patient type	How would you characterize the patients you typically treat?	Primarily adults, Primarily children, Even distribution of children and adults
srs_use	Use of self-report surveys at respondent's facility	At my clinic/facility, use of self-report surveys is:	An expectation, Encouraged, Not an Expectation or Encouraged
pbt_use	Use of performance-based tests at respondent's facility	At my clinic/facility, use of performance-based tests is:	An expectation, Encouraged, Not an Expectation or Encouraged
srs_collect	Person primarily responsible for administering self-report surveys	Who is primarily responsible for administering self-report surveys to your patients?	Me, Another clinician or practioner, Clinical assistants, Front office staff, Trainee, Other, We do not currently administer self-report surveys at my facility
pbt_collect	Person primarily responsible for administering performance-based tests	Who is primarily responsible for administering performance-based tests to your patients?	Me, Another clinician or practioner, Clinical assistants, Front office staff, Trainee, Other, We do not currently administer performance-based tests at my facility
srs_clinical_decisions	Frequency of self-report survey use to inform clinical decisions	Please indicate how often you use self-report surveys to inform clinical decisions	Never, Rarely, Sometimes, Often, Always
srs_patient_progress	Frequency of self-report survey use to evaluate patient progress	Please indicate how often you use self-report surveys to evaluate patient progress	Never, Rarely, Sometimes, Often, Always
srs_patient_comm	Frequency of self-report survey use to communicate with patients	Please indicate how often you use self-report surveys to communicate with patients	Never, Rarely, Sometimes, Often, Always
srs_justify_service	Frequency of self-report survey use to justify service to payers	Please indicate how often you use self-report surveys to justify service to payers	Never, Rarely, Sometimes, Often, Always
srs_provider_comm	Frequency of self-report survey use to communicate with other providers	Please indicate how often you use self-report surveys to communicate with other healthcare providers	Never, Rarely, Sometimes, Often, Always
srs_research	Frequency of self-report survey use for research	Please indicate how often you use self-report surveys for research purposes	Never, Rarely, Sometimes, Often, Always
srs_treatment_effect	Frequency of self-report survey use to determine treatment effectiveness	Please indicate how often you use self-report surveys to determine the effectivness of treatment	Never, Rarely, Sometimes, Often, Always
srs_practice_mgmt	Frequency of self-report survey use for practice management	Please indicate how often you use self-report surveys for practice management purposes	Never, Rarely, Sometimes, Often, Always
srs_accredidation	Frequency of self-report survey use for facility / provider accredidation	Please indicate how often you use self-report surveys for facility or provider accredidation	Never, Rarely, Sometimes, Often, Always
pbt_clinical_decisions	Frequency of performance-based test use to inform clinical decisions	Please indicate how often you use performance-based tests to inform clinical decisions	Never, Rarely, Sometimes, Often, Always
pbt_patient_progress	Frequency ofperformance-based test use to evaluate patient progress	Please indicate how often you use performance-based tests to evaluate patient progress	Never, Rarely, Sometimes, Often, Always
pbt_patient_comm	Frequency of performance-based test use to communicate with patients	Please indicate how often you useperformance-based tests to communicate with patients	Never, Rarely, Sometimes, Often, Always
pbt_justify_service	Frequency of performance-based test use to justify service to payers	Please indicate how often you use performance-based tests to justify service to payers	Never, Rarely, Sometimes, Often, Always
pbt_provider_comm	Frequency of performance-based test use to communicate with other providers	Please indicate how often you use performance-based tests to communicate with other healthcare providers	Never, Rarely, Sometimes, Often, Always
pbt_research	Frequency of performance-based test use for research	Please indicate how often you use performance-based tests for research purposes	Never, Rarely, Sometimes, Often, Always
pbt_treatment_effect	Frequency of performance-based test use to determine treatment effectiveness	Please indicate how often you use performance-based tests to determine the effectivness of treatment	Never, Rarely, Sometimes, Often, Always
pbt_practice_mgmt	Frequency of performance-based test use for practice management	Please indicate how often you useperformance-based tests for practice management purposes	Never, Rarely, Sometimes, Often, Always
pbt_accredidation	Frequency of performance-based test use for facility / provider accredidation	Please indicate how often you use performance-based tests for facility or provider accredidation	Never, Rarely, Sometimes, Often, Always
srs_routine	Perspective on self-report surveys being easy to make part one's routine	Self-report surveys are easy to make a part of my routine	Strongly disagree, Disagree, Neutral, Agree, Strongly agree
srs_clinician_time	Perspective on self-report surveys being a good use of one's time	Self-report surveys are a good use of my time	Strongly disagree, Disagree, Neutral, Agree, Strongly agree
srs_inexpensive	Perspective on self-report surveys being inexpensive	Self-report surveys are inexpensive	Strongly disagree, Disagree, Neutral, Agree, Strongly agree
srs_quick_admin	Perspective on self-report surveys being able to be quickly administered	Self-report surveys can be quickly administered	Strongly disagree, Disagree, Neutral, Agree, Strongly agree
srs_insurance	Perspective on self-report surveys being helpful in acquiring insurance approvals	Self-report surveys are helpful in acquiring insurance approvals	Strongly disagree, Disagree, Neutral, Agree, Strongly agree
srs_knowledge	Perspective on self-report surveys being able to be administered with knowledge one has	Self-report surveys can be administered with knowledge that I have	Strongly disagree, Disagree, Neutral, Agree, Strongly agree
srs_standardized	Perspective on self-report surveys being administered in a standardized way in the profession	Self-report surveys are administered in a standardized way throughout my profession	Strongly disagree, Disagree, Neutral, Agree, Strongly agree
srs_score_and_interpret	Perspective on self-report surveys being easy to score and interpret	Self-report surveys are easily scored and interpreted	Strongly disagree, Disagree, Neutral, Agree, Strongly agree
srs_medical_record	Perspective on self-report surveys being easy to put into the medical record	Self-report surveys are easy to put into my medical record system	Strongly disagree, Disagree, Neutral, Agree, Strongly agree
srs_scope_of_practice	Perspective on self-report surveys being within one's scope of practice	Self-report surveys are within my scope of practice	Strongly disagree, Disagree, Neutral, Agree, Strongly agree
srs_motivating	Perspective on self-report surveys being meaningful or motivating to patients	Self-report surveys are meaningful or motivating to my patients	Strongly disagree, Disagree, Neutral, Agree, Strongly agree
srs_patient_time	Perspective on self-report surveys being a good use of patient's time	Self-report surveys are a good use of my patients’ time	Strongly disagree, Disagree, Neutral, Agree, Strongly agree
srs_making_decisions	Perspective on self-report surveys being helpful in making clinical decisions	Self-report surveys help me make clinical decisions	Strongly disagree, Disagree, Neutral, Agree, Strongly agree
srs_comm_w_providers	Perspective on self-report surveys being helpful when communicating with other providers	Self-report surveys help me communicate with other health care providers	Strongly disagree, Disagree, Neutral, Agree, Strongly agree
pbt_routine	Perspective on peformance-based tests being easy to make part of one's routine	Performance-based tests are easy to make a part of my routine	Strongly disagree, Disagree, Neutral, Agree, Strongly agree
pbt_clinician_time	Perspective on peformance-based tests being a good use of one's time	Performance-based tests are a good use of my time	Strongly disagree, Disagree, Neutral, Agree, Strongly agree
pbt_inexpensive	Perspective on peformance-based tests being inexpensive	Performance-based tests are inexpensive	Strongly disagree, Disagree, Neutral, Agree, Strongly agree
pbt_quick_admin	Perspective on peformance-based tests being quick to administer	Performance-based tests can be quickly administered	Strongly disagree, Disagree, Neutral, Agree, Strongly agree
pbt_insurance	Perspective on peformance-based tests being helpful in acquiring insurance approvals	Performance-based tests are helpful in acquiring insurance approvals	Strongly disagree, Disagree, Neutral, Agree, Strongly agree
pbt_knowledge	Perspective on peformance-based tests being able to be administered with knowledge one has	Performance-based tests can be administered using knowledge that I have	Strongly disagree, Disagree, Neutral, Agree, Strongly agree
pbt_conduct	Perspective on peformance-based tests being easy for one to conduct	Performance-based tests are easy for me to conduct	Strongly disagree, Disagree, Neutral, Agree, Strongly agree
pbt_admin_alone	Perspective on peformance-based tests being easy to administer alone	Performance-based tests can be administered by me without additional help	Strongly disagree, Disagree, Neutral, Agree, Strongly agree
pbt_equipment	Perspective on peformance-based tests being able to be administered with equipment one has	Performance-based tests can be administered with equipment available in my clinic	Strongly disagree, Disagree, Neutral, Agree, Strongly agree
pbt_space	Perspective on peformance-based tests being able to be administered with space one has	Performance-based tests can be administered with space available in my clinic	Strongly disagree, Disagree, Neutral, Agree, Strongly agree
pbt_standardized	Perspective on peformance-based tests being administered in a standardized way in the profession	Performance-based tests can administered in a standardized way throughout my profession	Strongly disagree, Disagree, Neutral, Agree, Strongly agree
pbt_score_and_interpret	Perspective on peformance-based tests being easy to score and interpret	Performance-based tests are easily scored and interpreted	Strongly disagree, Disagree, Neutral, Agree, Strongly agree
pbt_medical_record	Perspective on peformance-based tests being easy to put into the medical record	Performance-based tests are easy to put into my medical record system	Strongly disagree, Disagree, Neutral, Agree, Strongly agree
pbt_scope_of_practice	Perspective on peformance-based tests being within one's scope of practice	Performance-based tests are within my scope of practice	Strongly disagree, Disagree, Neutral, Agree, Strongly agree
pbt_motivating	Perspective on peformance-based tests being meaningful or motivating to patients	Performance-based tests are meaningful or motivating to my patients	Strongly disagree, Disagree, Neutral, Agree, Strongly agree
pbt_patient_time	Perspective on peformance-based tests being a good use of patient's time	Performance-based tests are a good use of my patients’ time	Strongly disagree, Disagree, Neutral, Agree, Strongly agree
pbt_making_decisions	Perspective on peformance-based tests being helpful in making clinical decisions	Performance-based tests help me make clinical decisions	Strongly disagree, Disagree, Neutral, Agree, Strongly agree
pbt_comm_w_providers	Perspective on peformance-based tests being when communicating with other providers	Performance-based tests help me communicate with other health care providers	Strongly disagree, Disagree, Neutral, Agree, Strongly agree
time_initial_eval	Typical time spent in an initial evaluation appointment (min)	How much time do you spend in a typical initial evaluation clinical appointment?	[entered number]
time_re-eval	Typical time spent in an re-evaluation appointment (min)	How much time do you spend in a typical re-evaluation clinical appointment?	[entered number]
time_discharge	Typical time spent in an discharge appointment (min)	How much time do you spend in a typical discharge clinical appointment?	[entered number]
srs_time_init_eval	Time wiiling to spend on self-report surveys at initial evaluation	Please indicate the maximum time you would be willing to spend administering self-report surveys at initial evaluation	None, Up to 5 min, 5-10 min, 10-20 min, 20-30 min, More than 30 min
srs_time_re-eval	Time wiiling to spend on self-report surveys at re-evaluation	Please indicate the maximum time you would be willing to spend administering self-report surveys at re-evaluation	None, Up to 5 min, 5-10 min, 10-20 min, 20-30 min, More than 30 min
srs_time_discharge	Time wiiling to spend on self-report surveys at discharge	Please indicate the maximum time you would be willing to spend administering self-report surveys at discharge	None, Up to 5 min, 5-10 min, 10-20 min, 20-30 min, More than 30 min
pbt_time_init_eval	Time wiiling to spend on performance-based tests at initial evaluation	Please indicate the maximum time you would be willing to spend administering performance-based tests at initial evaluation	None, Up to 5 min, 5-10 min, 10-20 min, 20-30 min, More than 30 min
pbt_time_re-eval	Time wiiling to spend on performance-based tests at re-evaluation	Please indicate the maximum time you would be willing to spend administering performance-based tests at re-evaluation	None, Up to 5 min, 5-10 min, 10-20 min, 20-30 min, More than 30 min
pbt_time_discharge	Time wiiling to spend on performance-based tests at discharge	Please indicate the maximum time you would be willing to spend administering performance-based tests at discharge	None, Up to 5 min, 5-10 min, 10-20 min, 20-30 min, More than 30 min
time_comm_init_eval	Time willing to spend on communicating survey/test results at initial evaluation	Please indicate the maximum time you would be willing to spend communicating outcome measure results to the patient at initial evaluation	None, Up to 5 min, 5-10 min, 10-20 min, 20-30 min, More than 30 min
time_comm_re-eval	Time willing to spend on communicating survey/test results at re-evaluation	Please indicate the maximum time you would be willing to spend communicating outcome measure results to the patient at re-evaluation	None, Up to 5 min, 5-10 min, 10-20 min, 20-30 min, More than 30 min
time_comm_discharge	Time willing to spend on communicating survey/test results at discharge	Please indicate the maximum time you would be willing to spend communicating outcome measure results to the patient at discharge	None, Up to 5 min, 5-10 min, 10-20 min, 20-30 min, More than 30 min
time_doc_init_eval	Time willing to spend on documenting survey/test results at initial evaluation	Please indicate the maximum time you would be willing to spend documenting outcome measure results in the patient's clinical record at initial evaluation	None, Up to 5 min, 5-10 min, 10-20 min, 20-30 min, More than 30 min
time_doc_re-eval	Time willing to spend on documenting survey/test results at re-evaluation	Please indicate the maximum time you would be willing to spend documenting outcome measure results in the patient's clinical record at re-evaluation	None, Up to 5 min, 5-10 min, 10-20 min, 20-30 min, More than 30 min
time_doc_discharge	Time willing to spend on documenting survey/test results at discharge	Please indicate the maximum time you would be willing to spend documenting outcome measure results in the patient's clinical record at discharge	None, Up to 5 min, 5-10 min, 10-20 min, 20-30 min, More than 30 min
space_to_walk_5m	Access to a 5m space for performance testing	Please indicate whether you readily access [a space where a patient could walk 5m and turn around] to administer a performance-based test	Yes, No
space_to_walk_10m	Access to a 10m space for performance testing	Please indicate whether you readily access [a space where a patient could walk 10m and turn around] to administer a performance-based test	Yes, No
space_to_walk_30m	Access to a 30m space for performance testing	Please indicate whether you readily access [a space where a patient could walk 30m and turn around] to administer a performance-based test	Yes, No
space_to_run_or_jog	Access to a running/jogging space for performance testing	Please indicate whether you readily access [a space where a patient could run or jog] to administer a performance-based test	Yes, No
uneven_surfaces	Access to a outdoor uneven surfaces for performance testing	Please indicate whether you readily access [an outdoor space where a patient could walk on uneven surfaces] to administer a performance-based test	Yes, No
indoor_space	Access to a gym or large indoor space for performance testing	Please indicate whether you readily access [a gym or large indoor space] to administer a performance-based test	Yes, No
outdoor_space	Access to a large outdoor space for performance testing	Please indicate whether you readily access [a large outdoor space] to administer a performance-based test	Yes, No
3.5x1.5_room	Access to a 3.5m x 1.5m room for performance testing	Could you readily access and easily clear a [3.5m x 1.5m] space for administering a performance-based test?	Yes, No
3.5x3.5_room	Access to a 3.5m x 3.5m room for performance testing	Could you readily access and easily clear a [3.5m x 3.5m] space for administering a performance-based test?	Yes, No
8x3_space	Access to a 8m x 3m space for performance testing	Could you readily access and easily clear a [8m x 3m] space for administering a performance-based test?	Yes, No
9x1.5_hallway	Access to a 9m x 1.5m hallway for performance testing	Could you readily access and easily clear a [9m x 1.5m] space for administering a performance-based test?	Yes, No
12x1.5_hallway	Access to a 12m x 1.5m hallway for performance testing	Could you readily access and easily clear a [12m x 1.5m] space for administering a performance-based test?	Yes, No
16x3_hallway	Access to a 16m x 3m hallway for performance testing	Could you readily access and easily clear a [16m x 3m] space for administering a performance-based test?	Yes, No
9x5_l_space	Access to a 9m x 5m L-shaped space for performance testing	Could you readily access and easily clear a [9m x 5m L-shaped] space for administering a performance-based test?	Yes, No
14x14_gym	Access to a 14m x 14m gym for performance testing	Could you readily access and easily clear a [14m x 14m] space for administering a performance-based test?	Yes, No
stairs_3-5_steps	Access to a stairs with 3-5 steps for performance testing	Please indicate whether you readily access [a set of therapy stairs with 3-5 steps] to administer a performance-based test	Yes, No
stairs_6-8_steps	Access to a stairs with 6-8 steps for performance testing	Please indicate whether you readily access [a staircase with 6-8 steps] to administer a performance-based test	Yes, No
stairs_9+_steps	Access to a stairs with 9+ steps for performance testing	Please indicate whether you readily access [a staircase with 9 or more steps] to administer a performance-based test	Yes, No
ramp_wo_handrail	Access to a ramp without a handrail for performance testing	Please indicate whether you readily access [a low-grade (up to 5 degrees) ramp without a handrail] to administer a performance-based test	Yes, No
ramp_w_handrail	Access to a ramp with a handrail for performance testing	Please indicate whether you readily access [a low-grade (up to 5 degrees) ramp with a handrail] to administer a performance-based test	Yes, No
treadmill	Access to a treadmill for performance testing	Please indicate whether you readily access [a treadmill] to administer a performance-based test	Yes, No
tablet_computer	Access to a tablet computer for performance testing	Please indicate whether you readily access [a tablet computer] to administer a performance-based test	Yes, No

## Sheet: Data
ID	gender	ethnicity	race	highest_education_level	age	time_in_PT_practice	employer	practice_location	typical_patient_load	patient_type	srs_use	pbt_use	srs_collect	pbt_collect	srs_clinical_decisions	srs_patient_progress	srs_patient_comm	srs_justify_service	srs_provider_comm	srs_research	srs_treatment_effect	srs_practice_mgmt	srs_accredidation	pbt_clinical_decisions	pbt_patient_progress	pbt_patient_comm	pbt_justify_service	pbt_provider_comm	pbt_research	pbt_treatment_effect	pbt_practice_mgmt	pbt_accredidation	srs_routine	srs_clinician_time	srs_inexpensive	srs_quick_admin	srs_insurance	srs_knowledge	srs_standardized	srs_score_and_interpret	srs_medical_record	srs_scope_of_practice	srs_motivating	srs_patient_time	srs_making_decisions	srs_comm_w_providers	pbt_routine	pbt_clinician_time	pbt_inexpensive
1	Woman	Not Hispanic or Latino	White	Clinical doctorate (DPT)	58	37	School system (pre-secondary)	Northeast	11-20 patients	Primarily children	Not expected or encouraged	Encouraged	We do not administer self-report surveys	We do not administer performance-based tests	Never	Never	Never	Never	Never	Never	Never	Never	Never	Rarely	Rarely	Never	Never	Rarely	Never	Never	Never	Never	Neutral	Neutral	Neutral	Neutral	Neutral	Neutral	Neutral	Neutral	Neutral	Neutral	Neutral	Neutral	Neutral	Neutral	Neutral	Neutral	Neutral
2	Woman	Not Hispanic or Latino	White	Master's degree (MSPT)	55	30	Private outpatient office or group practice	Pacific	11-20 patients	Primarily adults	Not expected or encouraged	Not expected or encouraged	We do not administer self-report surveys	We do not administer performance-based tests	Never	Rarely	Rarely	Never	Never	Never	Rarely	Never	Never	Never	Rarely	Rarely	Never	Never	Never	Rarely	Never	Never	Disagree	Neutral	Neutral	Neutral	Neutral	Neutral	Disagree	Neutral	Disagree	Agree	Neutral	Neutral	Neutral	Disagree	Neutral	Neutral	Neutral
3	Woman	Hispanic or Latino	White	Clinical doctorate (DPT)	54	26	Patient’s home / home care	Southwest	11-20 patients	Primarily children	Not expected or encouraged	Expected	Me	Me	Sometimes	Sometimes	Sometimes	Sometimes	Sometimes	Sometimes	Sometimes	Sometimes	Sometimes	Often	Often	Often	Often	Sometimes	Rarely	Sometimes	Sometimes	Rarely	Agree	Agree	Agree	Agree	Neutral	Neutral	Neutral	Neutral	Neutral	Agree	Neutral	Agree	Agree	Agree	Agree	Agree	Neutral
4	Woman	Hispanic or Latino	White	Bachelor's degree (BPT)	68	46	Patient’s home / home care	Southwest	1-10 patients	Primarily adults	Not expected or encouraged	Expected	We do not administer self-report surveys	Me	Never	Never	Never	Never	Never	Never	Never	Never	Never	Always	Always	Always	Always	Always	Never	Always	Sometimes	Never	Neutral	Neutral	Neutral	Neutral	Neutral	Neutral	Neutral	Neutral	Neutral	Strongly agree	Neutral	Neutral	Neutral	Neutral	Agree	Strongly agree	Strongly agree
5	Man	Not Hispanic or Latino	White	PhD or other advanced degree	56	27	Patient’s home / home care	Rocky Mountains	Do not treat patients on a weekly basis	Primarily adults	Not expected or encouraged	Expected	We do not administer self-report surveys	Me	Sometimes	Sometimes	Sometimes	Sometimes	Sometimes	Never	Sometimes	Sometimes	Sometimes	Always	Always	Always	Always	Always	Never	Always	Always	Always	Strongly agree	Strongly agree	Strongly agree	Strongly agree	Neutral	Agree	Strongly disagree	Neutral	Disagree	Strongly agree	Agree	Agree	Agree	Agree	Strongly agree	Strongly agree	Strongly agree
6	Woman	Not Hispanic or Latino	White	Master's degree (MSPT)	53	29	Private outpatient office or group practice	Northeast	11-20 patients	Even distribution of children and adults	Not expected or encouraged	Not expected or encouraged	We do not administer self-report surveys	We do not administer performance-based tests	Rarely	Rarely	Rarely	Never	Rarely	Never	Never	Never	Never	Sometimes	Sometimes	Sometimes	Never	Never	Never	Sometimes	Never	Never	Neutral	Disagree	Neutral	Disagree	Agree	Agree	Disagree	Neutral	Agree	Agree	Disagree	Strongly disagree	Strongly disagree	Neutral	Agree	Neutral	Neutral
7	Woman	Not Hispanic or Latino	White	Clinical doctorate (DPT)	54	31	Patient’s home / home care	Northeast	1-10 patients	Primarily adults	Not expected or encouraged	Expected	Me	Me	Rarely	Rarely	Rarely	Rarely	Rarely	Never	Rarely	Never	Never	Often	Often	Often	Often	Rarely	Never	Often	Never	Never	Disagree	Agree	Agree	Disagree	Agree	Strongly agree	Disagree	Agree	Disagree	Strongly agree	Strongly agree	Strongly agree	Strongly agree	Agree	Agree	Strongly agree	Strongly agree
8	Woman	Not Hispanic or Latino	White	Master's degree (MSPT)	50	25	Hospital-based outpatient facility or clinic	Pacific	31-40 patients	Primarily adults	Expected	Encouraged	Me	Me	Always	Always	Sometimes	Sometimes	Sometimes	Never	Always	Sometimes	Never	Always	Always	Always	Sometimes	Often	Never	Always	Sometimes	Never	Strongly agree	Strongly agree	Strongly agree	Strongly agree	Neutral	Strongly agree	Strongly agree	Agree	Strongly agree	Strongly agree	Agree	Strongly agree	Strongly agree	Agree	Agree	Strongly agree	Strongly agree
9	Man	Not Hispanic or Latino	White	Clinical doctorate (DPT)	59	35	Private outpatient office or group practice	Northeast	31-40 patients	Primarily adults	Expected	Expected	Front office staff	Me	Always	Often	Often	Often	Rarely	Never	Often	Often	Often	Often	Often	Often	Often	Often	Never	Often	Sometimes	Often	Disagree	Disagree	Agree	Disagree	Neutral	Strongly agree	Neutral	Agree	Agree	Agree	Neutral	Neutral	Disagree	Disagree	Agree	Agree	Agree
10	Woman	Not Hispanic or Latino	White	Bachelor's degree (BPT)	52	30	School system (pre-secondary)	Southeast	31-40 patients	Primarily children	Not expected or encouraged	Not expected or encouraged	We do not administer self-report surveys	We do not administer performance-based tests	Never	Never	Never	Never	Never	Never	Never	Never	Never	Always	Sometimes	Never	Never	Always	Never	Sometimes	Never	Never	Neutral	Neutral	Neutral	Neutral	Neutral	Neutral	Neutral	Neutral	Neutral	Neutral	Neutral	Neutral	Neutral	Neutral	Agree	Agree	Disagree
11	Man	Not reported	Not reported	Bachelor's degree (BPT)	58	37	Private outpatient office or group practice	Northeast	21-30 patients	Primarily adults	Expected	Encouraged	Me	Me	Never	Rarely	Rarely	Sometimes	Rarely	Never	Never	Rarely	Sometimes	Sometimes	Sometimes	Sometimes	Sometimes	Sometimes	Never	Sometimes	Sometimes	Sometimes	Neutral	Strongly disagree	Strongly agree	Agree	Neutral	Strongly agree	Neutral	Agree	Agree	Strongly agree	Neutral	Disagree	Neutral	Neutral	Neutral	Neutral	Agree
12	Woman	Not Hispanic or Latino	White	Bachelor's degree (BPT)	68	25	Private outpatient office or group practice	Southwest	11-20 patients	Primarily adults	Encouraged	Encouraged	Me	Me	Sometimes	Often	Often	Always	Sometimes	Rarely	Sometimes	Sometimes	Always	Sometimes	Sometimes	Sometimes	Always	Sometimes	Never	Sometimes	Sometimes	Often	Strongly agree	Neutral	Agree	Agree	Agree	Agree	Agree	Agree	Agree	Agree	Neutral	Neutral	Agree	Agree	Agree	Agree	Agree
13	Woman	Not Hispanic or Latino	White	Clinical doctorate (DPT)	60	38	Private outpatient office or group practice	Southeast	21-30 patients	Primarily adults	Expected	Expected	Me	Me	Sometimes	Often	Rarely	Always	Never	Never	Never	Always	Always	Often	Often	Sometimes	Often	Never	Never	Sometimes	Always	Always	Agree	Disagree	Agree	Agree	Agree	Strongly agree	Neutral	Strongly agree	Strongly agree	Strongly agree	Disagree	Disagree	Neutral	Disagree	Agree	Agree	Agree
14	Man	Not Hispanic or Latino	White	Clinical doctorate (DPT)	58	30	Private outpatient office or group practice	Pacific	More than 40 patients	Primarily adults	Encouraged	Not expected or encouraged	Me	Me	Sometimes	Sometimes	Sometimes	Sometimes	Sometimes	Never	Rarely	Never	Never	Rarely	Rarely	Rarely	Rarely	Rarely	Never	Rarely	Never	Never	Strongly agree	Strongly agree	Strongly agree	Strongly agree	Agree	Strongly agree	Neutral	Agree	Agree	Strongly agree	Agree	Agree	Agree	Agree	Agree	Agree	Agree
15	Woman	Not Hispanic or Latino	White	Clinical doctorate (DPT)	55	30	Hospital-based outpatient facility or clinic	Pacific	11-20 patients	Primarily adults	Not expected or encouraged	Expected	We do not administer self-report surveys	Me	Rarely	Sometimes	Sometimes	Rarely	Rarely	Rarely	Sometimes	Sometimes	Sometimes	Sometimes	Sometimes	Sometimes	Sometimes	Rarely	Sometimes	Sometimes	Sometimes	Sometimes	Agree	Neutral	Agree	Agree	Neutral	Strongly agree	Strongly agree	Strongly agree	Strongly agree	Strongly agree	Neutral	Agree	Agree	Agree	Agree	Agree	Strongly agree
16	More than one gender	Not Hispanic or Latino	White	Master's degree (MSPT)	55	30	School system (pre-secondary)	Southwest	31-40 patients	Primarily children	Not expected or encouraged	Encouraged	We do not administer self-report surveys	Me	Never	Never	Never	Never	Never	Never	Never	Never	Never	Often	Often	Never	Never	Never	Never	Sometimes	Never	Never	Strongly disagree	Strongly disagree	Strongly disagree	Strongly disagree	Strongly disagree	Strongly disagree	Strongly disagree	Strongly disagree	Strongly disagree	Strongly disagree	Strongly disagree	Strongly disagree	Strongly disagree	Strongly disagree	Agree	Agree	Agree
17	Woman	Not Hispanic or Latino	White	Clinical doctorate (DPT)	39	4	Hospital-based outpatient facility or clinic	Pacific	11-20 patients	Primarily adults	Not expected or encouraged	Encouraged	Me	Me	Sometimes	Sometimes	Rarely	Rarely	Sometimes	Never	Sometimes	Sometimes	Sometimes	Often	Often	Sometimes	Rarely	Sometimes	Never	Often	Sometimes	Sometimes	Disagree	Neutral	Agree	Disagree	Neutral	Strongly agree	Disagree	Agree	Strongly disagree	Strongly agree	Disagree	Neutral	Neutral	Agree	Strongly agree	Agree	Strongly agree
18	Man	Not Hispanic or Latino	White	Bachelor's degree (BPT)	47	25	Hospital-based outpatient facility or clinic	Southeast	31-40 patients	Primarily children	Not expected or encouraged	Expected	Me	Me	Sometimes	Sometimes	Never	Rarely	Rarely	Never	Rarely	Never	Never	Often	Often	Often	Often	Often	Never	Often	Often	Never	Agree	Neutral	Agree	Neutral	Neutral	Strongly agree	Neutral	Agree	Agree	Strongly agree	Agree	Agree	Agree	Agree	Agree	Strongly agree	Disagree
19	Woman	Not Hispanic or Latino	White	Master's degree (MSPT)	53	28	Private outpatient office or group practice	Southeast	11-20 patients	Primarily adults	Not expected or encouraged	Expected	Me	Me	Sometimes	Sometimes	Sometimes	Sometimes	Sometimes	Never	Sometimes	Sometimes	Never	Always	Always	Often	Always	Often	Never	Always	Always	Never	Neutral	Neutral	Agree	Neutral	Agree	Agree	Neutral	Neutral	Neutral	Strongly agree	Neutral	Neutral	Agree	Agree	Agree	Agree	Agree
20	Woman	Not Hispanic or Latino	White	Clinical doctorate (DPT)	73	35	Other	Southeast	Do not treat patients on a weekly basis	Primarily children	Not expected or encouraged	Not expected or encouraged	We do not administer self-report surveys	We do not administer performance-based tests	Never	Never	Never	Never	Never	Never	Never	Never	Never	Never	Never	Never	Never	Never	Never	Never	Never	Never	Neutral	Neutral	Agree	Agree	Neutral	Agree	Neutral	Agree	Agree	Strongly agree	Neutral	Neutral	Neutral	Neutral	Neutral	Neutral	Agree
21	Man	Not Hispanic or Latino	White	Clinical doctorate (DPT)	52	30	Private outpatient office or group practice	Southeast	More than 40 patients	Even distribution of children and adults	Expected	Expected	Front office staff	Me	Often	Always	Often	Always	Always	Often	Always	Often	Sometimes	Always	Always	Always	Always	Often	Often	Often	Often	Sometimes	Agree	Agree	Strongly agree	Strongly agree	Agree	Agree	Disagree	Strongly agree	Strongly agree	Strongly agree	Neutral	Agree	Agree	Agree	Strongly agree	Strongly agree	Strongly agree
22	Woman	Not Hispanic or Latino	White	Master's Degree (MSPT)	54	28	Acute care hospital	Northeast	1-10 patients	Primarily children	Encouraged	Encouraged	Me	Me	Never	Never	Never	Sometimes	Never	Sometimes	Never	Never	Never	Sometimes	Sometimes	Never	Sometimes	Never	Sometimes	Sometimes	Never	Never	Neutral	Neutral	Neutral	Neutral	Neutral	Neutral	Neutral	Neutral	Neutral	Agree	Neutral	Neutral	Neutral	Neutral	Disagree	Agree	Neutral
23	Woman	Not Hispanic or Latino	White	Clinical doctorate (DPT)	52	28	Inpatient rehabilitation facility (IRF)	Midwest	1-10 patients	Primarily adults	Expected	Expected	Me	Me	Often	Often	Often	Never	Sometimes	Often	Often	Rarely	Often	Always	Always	Often	Never	Often	Often	Always	Rarely	Often	Agree	Agree	Strongly agree	Neutral	Neutral	Strongly agree	Agree	Strongly agree	Neutral	Strongly agree	Agree	Agree	Agree	Agree	Agree	Strongly agree	Strongly agree
24	Woman	Not Hispanic or Latino	White	Clinical doctorate (DPT)	59	34	Hospital-based outpatient facility or clinic	Southeast	21-30 patients	Primarily children	Expected	Expected	Me	Me	Always	Always	Always	Always	Often	Often	Sometimes	Sometimes	Sometimes	Always	Always	Always	Always	Sometimes	Sometimes	Often	Sometimes	Rarely	Neutral	Agree	Agree	Agree	Neutral	Strongly agree	Agree	Agree	Agree	Strongly agree	Neutral	Agree	Strongly agree	Agree	Strongly agree	Strongly agree	Strongly agree
25	Man	Not Hispanic or Latino	White	Master's degree (MSPT)	51	27	Private outpatient office or group practice	Midwest	More than 40 patients	Primarily adults	Encouraged	Encouraged	Front office staff	Me	Rarely	Sometimes	Sometimes	Sometimes	Sometimes	Sometimes	Sometimes	Sometimes	Sometimes	Often	Often	Sometimes	Often	Often	Often	Often	Often	Often	Neutral	Neutral	Agree	Neutral	Agree	Agree	Agree	Neutral	Agree	Neutral	Neutral	Neutral	Neutral	Neutral	Agree	Agree	Agree
26	Not reported	Not Hispanic or Latino	White	Master's degree (MSPT)		28	Private outpatient office or group practice	Midwest	More than 40 patients	Primarily adults	Expected	Encouraged	Front office staff	Me	Rarely	Always	Often	Always	Rarely	Never	Often	Always	Often	Always	Always	Always	Always	Always	Never	Always	Rarely	Rarely	Strongly agree	Neutral	Neutral	Agree	Neutral	Strongly agree	Strongly agree	Strongly agree	Strongly agree	Strongly agree	Neutral	Neutral	Neutral	Neutral	Agree	Strongly agree	Strongly agree
27	Woman	Not Hispanic or Latino	Not reported	Clinical doctorate (DPT)	52	28	Hospital-based outpatient facility or clinic	Southeast	31-40 patients	Primarily adults	Expected	Expected	Front office staff	Me	Often	Sometimes	Sometimes	Often	Never	Never	Sometimes	Sometimes	Always	Always	Always	Always	Always	Always	Never	Always	Always	Always	Agree	Disagree	Neutral	Neutral	Agree	Strongly agree	Strongly agree	Strongly agree	Strongly agree	Strongly agree	Neutral	Agree	Neutral	Neutral	Strongly agree	Strongly agree	Strongly agree
28	Woman	Not Hispanic or Latino	White	Master's degree (MSPT)	60	38	Hospital-based outpatient facility or clinic	Northeast	11-20 patients	Primarily adults	Expected	Encouraged	Me	Me	Always	Always	Always	Always	Always	Sometimes	Always	Always	Always	Often	Often	Often	Often	Often	Sometimes	Often	Often	Often	Strongly agree	Agree	Strongly agree	Agree	Agree	Strongly agree	Agree	Strongly agree	Strongly agree	Strongly agree	Strongly agree	Agree	Strongly agree	Strongly agree	Agree	Strongly agree	Strongly agree
29	Woman	Not Hispanic or Latino	White	Bachelor's degree (BPT)	64	40	Patient’s home / home care	Southeast	21-30 patients	Primarily adults	Expected	Encouraged	Me	Me	Sometimes	Often	Often	Often	Often	Rarely	Often	Often	Often	Often	Often	Often	Often	Often	Sometimes	Often	Often	Often	Neutral	Neutral	Agree	Agree	Neutral	Agree	Agree	Agree	Agree	Agree	Neutral	Agree	Neutral	Neutral	Agree	Agree	Agree
30	Man	Not Hispanic or Latino	White	Bachelor's degree (BPT)	56	34	Hospital-based outpatient facility or clinic	Northeast	More than 40 patients	Primarily adults	Expected	Expected	Front office staff	Me	Often	Always	Often	Always	Always	Never	Often	Never	Never	Always	Always	Always	Always	Always	Never	Always	Rarely	Never	Agree	Neutral	Agree	Neutral	Agree	Strongly agree	Disagree	Agree	Agree	Strongly agree	Neutral	Neutral	Agree	Disagree	Strongly agree	Strongly agree	Strongly agree
31	Woman	Not Hispanic or Latino	White	Clinical doctorate (DPT)	56	32	Private outpatient office or group practice	Noncontigous U.S.	More than 40 patients	Primarily adults	Encouraged	Expected	Me	Me	Often	Often	Often	Often	Rarely	Never	Often	Sometimes	Never	Often	Often	Often	Often	Never	Never	Often	Rarely	Never	Agree	Agree	Agree	Agree	Disagree	Agree	Agree	Agree	Agree	Agree	Agree	Agree	Agree	Neutral	Agree	Agree	Agree
32	Woman	Not Hispanic or Latino	White	Master's degree (MSPT)	56	25	Hospital-based outpatient facility or clinic	Midwest	31-40 patients	Primarily adults	Encouraged	Not expected or encouraged	Front office staff	Me	Sometimes	Often	Sometimes	Sometimes	Sometimes	Never	Sometimes	Never	Never	Sometimes	Often	Sometimes	Sometimes	Sometimes	Never	Sometimes	Never	Never	Agree	Agree	Strongly agree	Neutral	Agree	Strongly agree	Neutral	Agree	Strongly agree	Strongly agree	Neutral	Neutral	Agree	Neutral	Neutral	Agree	Agree
33	Man	Not Hispanic or Latino	White	Clinical doctorate (DPT)	49	26	Acute care hospital	Southeast	31-40 patients	Primarily adults	Not expected or encouraged	Not expected or encouraged	We do not administer self-report surveys	We do not administer performance-based tests	Never	Never	Never	Never	Never	Never	Never	Never	Never	Rarely	Never	Never	Never	Never	Never	Never	Never	Never	Strongly disagree	Disagree	Strongly agree	Disagree	Disagree	Disagree	Neutral	Agree	Disagree	Strongly agree	Neutral	Neutral	Disagree	Disagree	Disagree	Agree	Strongly agree
34	Woman	Not Hispanic or Latino	White	Master's degree (MSPT)	57	26	Private outpatient office or group practice	Pacific	21-30 patients	Primarily children	Encouraged	Encouraged	Me	Me	Sometimes	Often	Often	Often	Often	Rarely	Often	Often	Never	Often	Often	Often	Often	Often	Rarely	Sometimes	Sometimes	Never	Agree	Agree	Agree	Agree	Neutral	Agree	Neutral	Agree	Agree	Agree	Neutral	Agree	Agree	Agree	Disagree	Agree	Neutral
35	Man	Not Hispanic or Latino	White	Bachelor's degree (BPT)	52	27	Hospital-based outpatient facility or clinic	Pacific	More than 40 patients	Primarily adults	Expected	Not expected or encouraged	Me	Me	Rarely	Always	Always	Often	Rarely	Never	Sometimes	Never	Never	Sometimes	Always	Always	Sometimes	Rarely	Never	Often	Never	Never	Strongly agree	Agree	Strongly agree	Strongly agree	Neutral	Strongly agree	Agree	Strongly agree	Strongly agree	Strongly agree	Agree	Agree	Agree	Agree	Neutral	Agree	Agree
36	Man	Not Hispanic or Latino	White	Clinical doctorate (DPT)	29	4	Private outpatient office or group practice	Pacific	More than 40 patients	Primarily adults	Expected	Encouraged	Front office staff	Me	Rarely	Often	Rarely	Always	Sometimes	Never	Rarely	Never	Never	Often	Always	Always	Often	Rarely	Never	Often	Never	Never	Strongly agree	Strongly disagree	Strongly agree	Strongly agree	Strongly agree	Strongly agree	Agree	Strongly agree	Strongly agree	Strongly agree	Neutral	Agree	Disagree	Neutral	Neutral	Agree	Strongly agree
37	Woman	Not Hispanic or Latino	White	Clinical doctorate (DPT)	27	1.75	Hospital-based outpatient facility or clinic	Pacific	21-30 patients	Primarily adults	Expected	Not expected or encouraged	Me	Me	Always	Always	Always	Always	Always	Never	Always	Never	Never	Always	Always	Always	Always	Always	Never	Always	Never	Never	Agree	Strongly agree	Strongly agree	Strongly agree	Agree	Strongly agree	Neutral	Strongly agree	Strongly agree	Strongly agree	Agree	Strongly agree	Strongly agree	Strongly agree	Strongly agree	Strongly agree	Strongly agree
38	Woman	Not Hispanic or Latino	White	Clinical doctorate (DPT)	30	3	Acute care hospital	Pacific	More than 40 patients	Primarily adults	Not expected or encouraged	Not expected or encouraged	Me	Me	Never	Often	Always	Often	Often	Never	Always	Never	Never	Often	Often	Often	Often	Often	Never	Often	Never	Never	Neutral	Neutral	Agree	Neutral	Agree	Agree	Agree	Agree	Neutral	Strongly agree	Agree	Agree	Agree	Agree	Agree	Agree	Agree
39	Woman	Not Hispanic or Latino	White	Bachelor's degree (BPT)	42	18	Hospital-based outpatient facility or clinic	Pacific	Do not treat patients on a weekly basis	Primarily adults	Encouraged	Expected	Front office staff	Me	Often	Often	Often	Often	Often	Never	Sometimes	Sometimes	Rarely	Always	Always	Always	Always	Always	Never	Always	Often	Sometimes	Strongly agree	Strongly agree	Strongly agree	Strongly agree	Strongly agree	Strongly agree	Strongly agree	Strongly agree	Strongly agree	Strongly agree	Strongly agree	Strongly agree	Strongly agree	Strongly agree	Strongly agree	Strongly agree	Strongly agree
40	Woman	Not Hispanic or Latino	White	Clinical doctorate (DPT)	35	10	Acute care hospital	Pacific	31-40 patients	Primarily adults	Not expected or encouraged	Expected	We do not administer self-report surveys	Me	Never	Never	Never	Never	Never	Never	Never	Never	Never	Always	Always	Sometimes	Always	Always	Never	Always	Sometimes	Sometimes	Strongly disagree	Strongly disagree	Agree	Agree	Neutral	Agree	Neutral	Agree	Strongly disagree	Agree	Neutral	Neutral	Strongly disagree	Strongly disagree	Strongly agree	Strongly agree	Strongly agree
41	Woman	Not Hispanic or Latino	White	Clinical doctorate (DPT)		2.5	Private outpatient office or group practice	Pacific	More than 40 patients	Primarily adults	Expected	Encouraged	Front office staff	Me	Rarely	Sometimes	Sometimes	Always	Sometimes	Never	Rarely	Often	Never	Often	Often	Often	Sometimes	Sometimes	Never	Often	Often	Never	Strongly agree	Neutral	Strongly agree	Agree	Agree	Strongly agree	Disagree	Neutral	Agree	Strongly agree	Neutral	Neutral	Neutral	Neutral	Agree	Strongly agree	Strongly agree
42	Man	Not Hispanic or Latino	White	Clinical doctorate (DPT)	36	12	Hospital-based outpatient facility or clinic	Pacific	31-40 patients	Primarily adults	Expected	Expected	Front office staff	Me	Rarely	Often	Sometimes	Sometimes	Rarely	Never	Sometimes	Always	Often	Often	Often	Often	Often	Often	Never	Sometimes	Sometimes	Never	Strongly agree	Neutral	Strongly agree	Agree	Agree	Strongly agree	Agree	Strongly agree	Strongly agree	Strongly agree	Agree	Agree	Disagree	Neutral	Strongly agree	Strongly agree	Strongly agree
43	Woman	Not Hispanic or Latino	White	Clinical doctorate (DPT)	47	21	Academic institution (post-secondary)	Southeast	21-30 patients	Primarily adults	Encouraged	Encouraged	Front office staff	Another clinician or practitioner	Sometimes	Rarely	Rarely	Rarely	Rarely	Sometimes	Rarely	Rarely	Rarely	Often	Often	Often	Often	Often	Sometimes	Often	Sometimes	Often	Neutral	Disagree	Agree	Neutral	Disagree	Neutral	Disagree	Disagree	Neutral	Neutral	Disagree	Disagree	Disagree	Disagree	Agree	Agree	Agree
44	Woman	Not Hispanic or Latino	White	Clinical doctorate (DPT)	36	12	Private outpatient office or group practice	Rocky Mountains	21-30 patients	Primarily adults	Expected	Encouraged	Front office staff	Me	Sometimes	Sometimes	Sometimes	Sometimes	Rarely	Never	Sometimes	Never	Always	Sometimes	Sometimes	Sometimes	Rarely	Rarely	Never	Sometimes	Never	Never	Agree	Agree	Agree	Agree	Agree	Agree	Disagree	Agree	Agree	Strongly agree	Agree	Agree	Agree	Neutral	Disagree	Strongly agree	Agree
45	Man	Not reported	Not reported	Clinical doctorate (DPT)	50	26	Hospital-based outpatient facility or clinic	Southeast	More than 40 patients	Primarily adults	Encouraged	Encouraged	Me	Me	Never	Rarely	Rarely	Sometimes	Never	Never	Rarely	Never	Rarely	Never	Rarely	Rarely	Rarely	Never	Never	Rarely	Never	Never	Strongly disagree	Strongly disagree	Strongly disagree	Strongly disagree	Disagree	Neutral	Disagree	Agree	Strongly disagree	Agree	Strongly disagree	Strongly disagree	Strongly disagree	Strongly disagree	Strongly disagree	Strongly disagree	Strongly disagree
46	Woman	Not Hispanic or Latino	White	Clinical doctorate (DPT)	32	4	Private outpatient office or group practice	Pacific	More than 40 patients	Primarily adults	Encouraged	Encouraged	Front office staff	Me	Often	Often	Often	Often	Often	Rarely	Often	Sometimes	Never	Often	Often	Often	Often	Often	Rarely	Often	Sometimes	Never	Agree	Agree	Strongly agree	Disagree	Agree	Strongly agree	Neutral	Agree	Agree	Strongly agree	Agree	Neutral	Agree	Agree	Agree	Agree	Agree
47	Man	Not Hispanic or Latino	White	Clinical doctorate (DPT)	43	14	Hospital-based outpatient facility or clinic	Rocky Mountains	1-10 patients	Primarily adults	Expected	Expected	Front office staff	Me	Always	Always	Often	Often	Often	Always	Always	Always	Often	Often	Often	Always	Often	Often	Often	Often	Often	Often	Strongly agree	Strongly agree	Neutral	Neutral	Agree	Strongly agree	Neutral	Agree	Agree	Strongly agree	Agree	Strongly agree	Strongly agree	Strongly agree	Agree	Strongly agree	Strongly agree
48	Woman	Not Hispanic or Latino	White	Clinical doctorate (DPT)	39	12.5	Private outpatient office or group practice	Southeast	21-30 patients	Primarily adults	Not expected or encouraged	Not expected or encouraged	Me	Me	Rarely	Rarely	Never	Never	Rarely	Never	Never	Never	Never	Rarely	Rarely	Rarely	Never	Rarely	Never	Rarely	Rarely	Never	Neutral	Disagree	Strongly agree	Agree	Neutral	Strongly agree	Strongly agree	Agree	Neutral	Strongly agree	Agree	Agree	Agree	Neutral	Neutral	Neutral	Neutral
49	Woman	Not Hispanic or Latino	White	Master's degree (MSPT)	53	23	Hospital-based outpatient facility or clinic	Southeast	31-40 patients	Primarily adults	Expected	Expected	Front office staff	Me	Always	Always	Sometimes	Always	Often	Rarely	Often	Sometimes	Rarely	Always	Always	Sometimes	Always	Often	Rarely	Often	Sometimes	Rarely	Agree	Agree	Agree	Neutral	Neutral	Strongly agree	Disagree	Neutral	Agree	Agree	Neutral	Agree	Agree	Agree	Agree	Agree	Agree
50	Woman	Not Hispanic or Latino	White	Clinical doctorate (DPT)	61	40	Hospital-based outpatient facility or clinic	Southeast	31-40 patients	Primarily adults	Expected	Encouraged	Me	Me	Always	Always	Rarely	Always	Rarely	Never	Often	Sometimes	Always	Often	Often	Never	Often	Never	Never	Often	Often	Often	Agree	Agree	Strongly agree	Agree	Neutral	Strongly agree	Neutral	Agree	Strongly agree	Strongly agree	Agree	Agree	Agree	Disagree	Neutral	Agree	Agree
51	Man	Not Hispanic or Latino	White	Clinical doctorate (DPT)	47	23	Hospital-based outpatient facility or clinic	Southeast	More than 40 patients	Primarily adults	Expected	Encouraged	Front office staff	Me	Sometimes	Sometimes	Sometimes	Sometimes	Sometimes	Never	Sometimes	Rarely	Rarely	Sometimes	Sometimes	Sometimes	Rarely	Sometimes	Never	Sometimes	Rarely	Never	Agree	Agree	Strongly agree	Agree	Disagree	Strongly agree	Disagree	Agree	Neutral	Strongly agree	Neutral	Agree	Agree	Disagree	Agree	Agree	Agree
52	Man	Not Hispanic or Latino	White	Bachelor's degree (BPT)	68	41	Private outpatient office or group practice	Southeast	More than 40 patients	Primarily adults	Encouraged	Not expected or encouraged	Front office staff	Me	Sometimes	Often	Often	Always	Often	Never	Sometimes	Sometimes	Sometimes	Often	Often	Often	Always	Often	Never	Often	Sometimes	Rarely	Agree	Neutral	Strongly agree	Agree	Strongly agree	Strongly agree	Strongly agree	Agree	Agree	Strongly agree	Neutral	Neutral	Neutral	Agree	Agree	Agree	Strongly agree
53	Man	Not Hispanic or Latino	Not reported	Bachelor's degree (BPT)	69	40	Private outpatient office or group practice	Pacific	1-10 patients	Primarily adults	Not expected or encouraged	Expected	We do not administer self-report surveys	Me	Never	Never	Never	Never	Never	Never	Never	Never	Never	Often	Always	Always	Often	Often	Never	Sometimes	Sometimes	Never	Neutral	Disagree	Neutral	Neutral	Neutral	Neutral	Strongly disagree	Neutral	Disagree	Agree	Neutral	Neutral	Neutral	Neutral	Neutral	Agree	Neutral
54	Man	Not Hispanic or Latino	White	Master's degree (MSPT)	53	25	Skilled nursing facility (SNF) / long-term care	Pacific	1-10 patients	Primarily adults	Not expected or encouraged	Encouraged	We do not administer self-report surveys	Me	Never	Never	Never	Never	Never	Never	Never	Sometimes	Never	Often	Often	Often	Often	Rarely	Sometimes	Often	Often	Never	Neutral	Neutral	Agree	Neutral	Neutral	Neutral	Neutral	Neutral	Neutral	Agree	Neutral	Neutral	Neutral	Neutral	Agree	Strongly agree	Agree
55	Man	Not Hispanic or Latino	White	Clinical doctorate (DPT)	39	14	Hospital-based outpatient facility or clinic	Southeast	More than 40 patients	Primarily adults	Expected	Expected	Me	Me	Sometimes	Always	Sometimes	Always	Rarely	Sometimes	Rarely	Rarely	Always	Often	Often	Often	Often	Rarely	Sometimes	Often	Rarely	Rarely	Agree	Agree	Strongly agree	Agree	Strongly agree	Strongly agree	Agree	Agree	Disagree	Strongly agree	Disagree	Agree	Agree	Disagree	Agree	Agree	Agree
56	Man	Not Hispanic or Latino	White	Clinical doctorate (DPT)	41	13	Private outpatient office or group practice	Midwest	More than 40 patients	Primarily adults	Expected	Expected	Front office staff	Me	Sometimes	Sometimes	Sometimes	Often	Sometimes	Sometimes	Rarely	Sometimes	Sometimes	Often	Often	Sometimes	Often	Sometimes	Often	Sometimes	Sometimes	Sometimes	Agree	Neutral	Agree	Agree	Neutral	Agree	Neutral	Neutral	Neutral	Agree	Neutral	Neutral	Disagree	Neutral	Agree	Agree	Agree
57	Man	Not Hispanic or Latino	White	Bachelor's degree (BPT)	62	40	Hospital-based outpatient facility or clinic	Midwest	More than 40 patients	Primarily adults	Expected	Expected	Front office staff	Me	Always	Always	Always	Always	Always	Never	Always	Always	Always	Always	Always	Always	Always	Always	Never	Always	Always	Always	Strongly agree	Strongly agree	Strongly agree	Strongly agree	Neutral	Strongly agree	Neutral	Strongly agree	Strongly agree	Strongly agree	Neutral	Agree	Agree	Neutral	Strongly agree	Strongly agree	Strongly agree
58	Not reported	Not reported	Not reported	Bachelor's degree (BPT)	61	39	Private outpatient office or group practice	Pacific	More than 40 patients	Primarily adults	Expected	Expected	Me	Me	Always	Always	Always	Always	Always	Never	Often	Often	Always	Always	Always	Always	Always	Always	Never	Always	Always	Often	Agree	Neutral	Agree	Agree	Neutral	Agree	Agree	Agree	Agree	Strongly agree	Neutral	Neutral	Neutral	Neutral	Strongly agree	Strongly agree	Agree
59	Woman	Not Hispanic or Latino	White	Bachelor's degree (BPT)	67	45	Private outpatient office or group practice	Southeast	11-20 patients	Primarily children	Encouraged	Expected	Me	Me	Often	Sometimes	Sometimes	Sometimes	Sometimes	Never	Sometimes	Sometimes	Sometimes	Always	Often	Sometimes	Always	Sometimes	Never	Sometimes	Sometimes	Always	Neutral	Agree	Neutral	Agree	Neutral	Agree	Neutral	Agree	Disagree	Agree	Neutral	Agree	Agree	Agree	Agree	Neutral	Neutral
60	Woman	Not Hispanic or Latino	White	Clinical doctorate (DPT)	29	5	Private outpatient office or group practice	Noncontigous U.S.	31-40 patients	Primarily adults	Expected	Expected	Front office staff	Me	Sometimes	Always	Always	Often	Often	Rarely	Sometimes	Sometimes	Often	Always	Always	Always	Always	Always	Rarely	Always	Always	Rarely	Strongly agree	Agree	Strongly agree	Agree	Strongly agree	Strongly agree	Disagree	Agree	Agree	Strongly agree	Neutral	Neutral	Agree	Agree	Strongly agree	Strongly agree	Strongly agree
61	Not reported	Not Hispanic or Latino	White	Clinical doctorate (DPT)	46	15	Hospital-based outpatient facility or clinic	Midwest	31-40 patients	Primarily adults	Expected	Expected	Me	Me	Sometimes	Always	Always	Sometimes	Never	Never	Rarely	Rarely	Never	Always	Always	Always	Always	Often	Never	Often	Sometimes	Never	Agree	Strongly disagree	Strongly agree	Neutral	Agree	Strongly agree	Strongly agree	Strongly agree	Strongly agree	Strongly agree	Neutral	Neutral	Disagree	Disagree	Strongly agree	Strongly agree	Strongly agree
62	Man	Not Hispanic or Latino	Not reported	Clinical doctorate (DPT)	48	22	Private outpatient office or group practice	Midwest	11-20 patients	Primarily adults	Not expected or encouraged	Not expected or encouraged	Me	Me	Rarely	Rarely	Rarely	Often	Rarely	Rarely	Sometimes	Rarely	Often	Sometimes	Sometimes	Sometimes	Often	Rarely	Rarely	Sometimes	Rarely	Sometimes	Disagree	Neutral	Agree	Neutral	Agree	Agree	Agree	Disagree	Disagree	Agree	Neutral	Neutral	Neutral	Disagree	Disagree	Neutral	Agree
63	Woman	Not Hispanic or Latino	Asian	Clinical doctorate (DPT)	34	10	Acute care hospital	Southeast	31-40 patients	Primarily adults	Not expected or encouraged	Encouraged	We do not administer self-report surveys	Me	Never	Never	Never	Never	Never	Never	Never	Never	Never	Sometimes	Sometimes	Sometimes	Sometimes	Sometimes	Never	Sometimes	Never	Never	Disagree	Agree	Agree	Agree	Agree	Agree	Agree	Agree	Disagree	Agree	Agree	Agree	Agree	Agree	Agree	Agree	Agree
64	Man	Not Hispanic or Latino	More than one race	Clinical doctorate (DPT)	31	6	Hospital-based outpatient facility or clinic	Southwest	More than 40 patients	Primarily adults	Expected	Expected	Front office staff	Me	Sometimes	Rarely	Rarely	Rarely	Rarely	Never	Rarely	Never	Rarely	Often	Often	Often	Often	Often	Never	Sometimes	Often	Often	Agree	Disagree	Strongly agree	Strongly agree	Strongly agree	Strongly agree	Neutral	Agree	Strongly agree	Strongly agree	Disagree	Disagree	Agree	Disagree	Agree	Strongly agree	Strongly agree
65	Woman	Not Hispanic or Latino	White	Clinical doctorate (DPT)	39	14	Skilled nursing facility (SNF) / long-term care	Southeast	11-20 patients	Primarily adults	Encouraged	Expected	We do not administer self-report surveys	Me	Never	Never	Never	Never	Never	Never	Never	Never	Never	Always	Always	Often	Always	Always	Never	Always	Always	Never	Disagree	Agree	Agree	Strongly disagree	Strongly disagree	Agree	Disagree	Neutral	Strongly agree	Strongly agree	Neutral	Disagree	Neutral	Neutral	Strongly agree	Strongly agree	Strongly agree
66	Woman	Not Hispanic or Latino	White	Clinical doctorate (DPT)	45	19	Other	Rocky Mountains	More than 40 patients	Primarily adults	Expected	Not expected or encouraged	Front office staff	Me	Often	Always	Sometimes	Never	Rarely	Never	Often	Sometimes	Never	Rarely	Rarely	Rarely	Never	Rarely	Never	Sometimes	Never	Never	Strongly agree	Agree	Strongly agree	Strongly agree	Agree	Strongly agree	Strongly agree	Strongly agree	Strongly agree	Strongly agree	Neutral	Agree	Agree	Neutral	Neutral	Agree	Agree
67	Woman	Not Hispanic or Latino	White	Clinical doctorate (DPT)	32	5	Acute care hospital	Southeast	31-40 patients	Even distribution of children and adults	Not expected or encouraged	Not expected or encouraged	Me	Me	Sometimes	Rarely	Rarely	Sometimes	Rarely	Rarely	Rarely	Sometimes	Sometimes	Sometimes	Sometimes	Rarely	Sometimes	Sometimes	Rarely	Sometimes	Sometimes	Sometimes	Neutral	Agree	Agree	Agree	Agree	Agree	Neutral	Neutral	Disagree	Strongly agree	Neutral	Neutral	Agree	Agree	Neutral	Neutral	Agree
68	Woman	Not Hispanic or Latino	White	Clinical doctorate (DPT)	31	5	Hospital-based outpatient facility or clinic	Rocky Mountains	21-30 patients	Primarily children	Expected	Expected	Front office staff	Me	Often	Often	Sometimes	Rarely	Rarely	Never	Often	Often	Sometimes	Often	Often	Sometimes	Often	Sometimes	Never	Often	Often	Often	Agree	Agree	Neutral	Agree	Neutral	Agree	Agree	Agree	Agree	Agree	Agree	Agree	Agree	Agree	Agree	Agree	Neutral
69	Man	Not Hispanic or Latino	Black or African American	Clinical doctorate (DPT)	46	2.5	Skilled nursing facility (SNF) / long-term care	Southeast	31-40 patients	Primarily adults	Expected	Expected	Me	Me	Always	Sometimes	Always	Sometimes	Sometimes	Rarely	Sometimes	Sometimes	Sometimes	Always	Always	Always	Always	Sometimes	Often	Always	Always	Sometimes	Strongly agree	Strongly agree	Strongly agree	Strongly agree	Strongly agree	Strongly agree	Strongly agree	Strongly agree	Strongly agree	Strongly agree	Strongly agree	Agree	Strongly agree	Strongly agree	Disagree	Strongly agree	Strongly agree
70	Woman	Not Hispanic or Latino	White	Bachelor's degree (BPT)	57	35	Health and wellness facility	Midwest	21-30 patients	Primarily adults	Encouraged	Encouraged	Me	Me	Often	Often	Rarely	Always	Often	Never	Often	Often	Never	Often	Often	Often	Often	Often	Never	Often	Never	Never	Agree	Agree	Strongly agree	Agree	Agree	Strongly agree	Neutral	Strongly agree	Strongly agree	Strongly agree	Strongly agree	Strongly agree	Strongly agree	Strongly agree	Strongly agree	Strongly agree	Strongly agree
71	Woman	Not Hispanic or Latino	White	Master's degree (MSPT)	50	19.5	Private outpatient office or group practice	Southwest	31-40 patients	Primarily children	Not expected or encouraged	Expected	Me	Me	Sometimes	Always	Sometimes	Sometimes	Sometimes	Never	Sometimes	Rarely	Never	Sometimes	Always	Sometimes	Rarely	Sometimes	Never	Sometimes	Rarely	Never	Disagree	Neutral	Agree	Disagree	Strongly disagree	Disagree	Disagree	Disagree	Disagree	Neutral	Strongly disagree	Disagree	Disagree	Disagree	Agree	Agree	Agree
72	Man	Not Hispanic or Latino	White	PhD or other advanced degree	41	16	Academic institution (post-secondary)	Midwest	1-10 patients	Primarily adults	Encouraged	Encouraged	Me	Me	Rarely	Rarely	Rarely	Rarely	Rarely	Always	Rarely	Rarely	Rarely	Often	Often	Often	Sometimes	Rarely	Often	Sometimes	Never	Never	Agree	Strongly agree	Strongly agree	Strongly agree	Neutral	Strongly agree	Strongly agree	Strongly agree	Disagree	Strongly agree	Disagree	Strongly agree	Agree	Neutral	Strongly agree	Strongly agree	Strongly agree
73	Woman	Not Hispanic or Latino	White	Clinical doctorate (DPT)	33	9	Acute care hospital	Pacific	1-10 patients	Primarily adults	Not expected or encouraged	Encouraged	Me	Me	Sometimes	Sometimes	Rarely	Never	Often	Never	Often	Never	Never	Often	Often	Often	Never	Often	Never	Often	Never	Never	Disagree	Strongly agree	Strongly agree	Agree	Neutral	Strongly agree	Agree	Strongly agree	Strongly agree	Strongly agree	Strongly agree	Strongly agree	Strongly agree	Strongly agree	Strongly agree	Strongly agree	Strongly agree
74	Woman	Not Hispanic or Latino	White	Clinical doctorate (DPT)	29	3	Private outpatient office or group practice	Southwest	21-30 patients	Primarily children	Not expected or encouraged	Expected	We do not administer self-report surveys	Me	Rarely	Rarely	Rarely	Never	Never	Never	Rarely	Rarely	Never	Often	Always	Often	Always	Rarely	Never	Sometimes	Never	Never	Neutral	Neutral	Strongly agree	Agree	Neutral	Agree	Strongly agree	Strongly agree	Agree	Strongly agree	Neutral	Neutral	Agree	Neutral	Agree	Agree	Disagree
75	Woman	Hispanic or Latino	White	Clinical doctorate (DPT)	28	2	Private outpatient office or group practice	Rocky Mountains	21-30 patients	Primarily children	Expected	Expected	Me	Me	Rarely	Rarely	Rarely	Rarely	Rarely	Rarely	Rarely	Rarely	Rarely	Always	Always	Always	Always	Always	Always	Always	Always	Always	Agree	Agree	Strongly agree	Strongly agree	Strongly agree	Strongly agree	Neutral	Strongly agree	Strongly agree	Strongly agree	Strongly agree	Strongly agree	Strongly agree	Strongly agree	Strongly agree	Strongly agree	Strongly agree
76	Woman	Not Hispanic or Latino	White	Clinical doctorate (DPT)	35	7	Hospital-based outpatient facility or clinic	Midwest	31-40 patients	Primarily adults	Encouraged	Expected	Front office staff	Me	Sometimes	Often	Often	Often	Sometimes	Never	Sometimes	Sometimes	Always	Often	Often	Often	Always	Often	Never	Often	Often	Always	Agree	Disagree	Strongly agree	Agree	Strongly agree	Strongly agree	Strongly disagree	Disagree	Strongly agree	Strongly agree	Disagree	Disagree	Disagree	Disagree	Strongly agree	Strongly agree	Agree
77	Woman	Not Hispanic or Latino	White	Master's degree (MSPT)	46	22	School system (pre-secondary)	Midwest	11-20 patients	Primarily children	Not expected or encouraged	Encouraged	We do not administer self-report surveys	Me	Never	Never	Never	Never	Never	Never	Never	Never	Never	Often	Often	Sometimes	Often	Often	Never	Often	Often	Often	Neutral	Agree	Disagree	Agree	Neutral	Agree	Disagree	Neutral	Neutral	Agree	Neutral	Neutral	Agree	Agree	Neutral	Neutral	Neutral
78	Man	Not Hispanic or Latino	White	Clinical doctorate (DPT)	31	7	Private outpatient office or group practice	Midwest	More than 40 patients	Primarily adults	Expected	Not expected or encouraged	Front office staff	Me	Rarely	Sometimes	Sometimes	Often	Never	Never	Rarely	Often	Often	Often	Often	Often	Often	Sometimes	Rarely	Rarely	Rarely	Rarely	Neutral	Disagree	Strongly agree	Agree	Neutral	Strongly agree	Disagree	Neutral	Agree	Neutral	Disagree	Neutral	Disagree	Disagree	Agree	Agree	Agree
79	Woman	Not Hispanic or Latino	White	Clinical doctorate (DPT)	38	11	Hospital-based outpatient facility or clinic	Midwest	21-30 patients	Primarily children	Encouraged	Encouraged	Me	Me	Sometimes	Sometimes	Sometimes	Sometimes	Sometimes	Never	Sometimes	Sometimes	Never	Often	Often	Sometimes	Often	Sometimes	Never	Sometimes	Sometimes	Never	Agree	Neutral	Neutral	Neutral	Agree	Agree	Neutral	Agree	Agree	Agree	Neutral	Neutral	Agree	Agree	Agree	Neutral	Neutral
80	Woman	Not Hispanic or Latino	Asian	Clinical doctorate (DPT)	37	13	Patient’s home / home care	Pacific	11-20 patients	Primarily adults	Not expected or encouraged	Expected	Me	Me	Sometimes	Sometimes	Always	Often	Sometimes	Sometimes	Sometimes	Sometimes	Sometimes	Always	Always	Always	Always	Always	Always	Always	Always	Always	Neutral	Neutral	Strongly agree	Neutral	Disagree	Neutral	Neutral	Neutral	Neutral	Agree	Agree	Neutral	Neutral	Neutral	Strongly agree	Strongly agree	Strongly agree
81	Woman	Not Hispanic or Latino	White	Clinical doctorate (DPT)	40	17	Private outpatient office or group practice	Pacific	1-10 patients	Primarily adults	Expected	Encouraged	Front office staff	Me	Often	Often	Sometimes	Sometimes	Sometimes	Never	Sometimes	Rarely	Never	Often	Often	Often	Sometimes	Sometimes	Never	Sometimes	Rarely	Never	Agree	Agree	Agree	Agree	Neutral	Strongly agree	Agree	Agree	Agree	Strongly agree	Agree	Agree	Agree	Agree	Agree	Agree	Agree
82	Woman	Not Hispanic or Latino	White	Clinical doctorate (DPT)	34	3	Private outpatient office or group practice	Pacific	More than 40 patients	Primarily adults	Encouraged	Encouraged	Front office staff	Me	Sometimes	Sometimes	Rarely	Sometimes	Never	Never	Sometimes	Sometimes	Sometimes	Sometimes	Sometimes	Sometimes	Sometimes	Rarely	Never	Often	Rarely	Sometimes	Neutral	Neutral	Agree	Neutral	Disagree	Agree	Disagree	Neutral	Agree	Agree	Neutral	Neutral	Neutral	Disagree	Neutral	Neutral	Neutral
83	Woman	Not Hispanic or Latino	Asian	Clinical doctorate (DPT)	33	7.5	Inpatient rehabilitation facility (IRF)	Midwest	21-30 patients	Primarily children	Encouraged	Expected	Me	Me	Sometimes	Sometimes	Sometimes	Rarely	Rarely	Never	Sometimes	Sometimes	Never	Often	Often	Often	Always	Often	Rarely	Often	Often	Never	Neutral	Neutral	Agree	Agree	Neutral	Strongly agree	Neutral	Neutral	Neutral	Agree	Agree	Neutral	Neutral	Neutral	Agree	Strongly agree	Agree
84	Woman	Not Hispanic or Latino	White	Clinical doctorate (DPT)	49	25	Private outpatient office or group practice	Pacific	11-20 patients	Primarily adults	Expected	Expected	Front office staff	Me	Always	Always	Always	Always	Always	Sometimes	Always	Always	Always	Always	Always	Always	Always	Always	Sometimes	Always	Always	Always	Strongly agree	Strongly agree	Strongly agree	Strongly agree	Strongly agree	Strongly agree	Strongly agree	Agree	Strongly agree	Strongly agree	Strongly agree	Strongly agree	Strongly agree	Strongly agree	Strongly agree	Strongly agree	Strongly agree
85	Man	Not Hispanic or Latino	White	Bachelor's degree (BPT)	67	42	Private outpatient office or group practice	Pacific	More than 40 patients	Primarily adults	Not expected or encouraged	Expected	Front office staff	Me	Rarely	Sometimes	Never	Sometimes	Never	Never	Sometimes	Rarely	Never	Often	Often	Sometimes	Often	Rarely	Never	Often	Rarely	Never	Neutral	Disagree	Neutral	Disagree	Disagree	Strongly agree	Neutral	Agree	Agree	Strongly agree	Neutral	Neutral	Neutral	Disagree	Agree	Agree	Agree
86	Man	Not Hispanic or Latino	White	Master's degree (MSPT)	70	40	Private outpatient office or group practice	Pacific	31-40 patients	Primarily adults	Expected	Encouraged	Other	Other	Sometimes	Always	Always	Always	Always	Never	Sometimes	Often	Always	Always	Always	Always	Always	Always	Never	Often	Often	Always	Neutral	Strongly agree	Strongly agree	Neutral	Agree	Agree	Neutral	Agree	Strongly agree	Agree	Agree	Agree	Agree	Agree	Neutral	Agree	Agree
87	Man	Not Hispanic or Latino	White	Clinical doctorate (DPT)	50	15.5	Skilled nursing facility (SNF) / long-term care	Rocky Mountains	More than 40 patients	Primarily adults	Encouraged	Expected	Me	Me	Sometimes	Sometimes	Sometimes	Rarely	Sometimes	Never	Sometimes	Sometimes	Sometimes	Always	Always	Often	Always	Always	Never	Always	Always	Always	Neutral	Neutral	Agree	Agree	Disagree	Agree	Disagree	Agree	Agree	Agree	Disagree	Disagree	Neutral	Neutral	Strongly agree	Strongly agree	Strongly agree
88	Man	Not Hispanic or Latino	Asian	Clinical doctorate (DPT)	39	15	Private outpatient office or group practice	Midwest	More than 40 patients	Primarily adults	Expected	Expected	Front office staff	Me	Often	Often	Often	Often	Often	Often	Often	Often	Often	Always	Always	Always	Always	Always	Never	Often	Never	Never	Strongly agree	Agree	Strongly agree	Strongly agree	Strongly agree	Strongly agree	Strongly agree	Strongly agree	Strongly agree	Strongly agree	Agree	Strongly agree	Strongly agree	Strongly agree	Strongly agree	Strongly agree	Strongly agree
89	Not reported	Not reported	Not reported	Clinical doctorate (DPT)		5	Hospital-based outpatient facility or clinic	Rocky Mountains	More than 40 patients	Primarily adults	Expected	Expected	Front office staff	Me	Sometimes	Always	Rarely	Sometimes	Rarely	Never	Sometimes	Sometimes	Sometimes	Often	Always	Sometimes	Sometimes	Rarely	Never	Sometimes	Sometimes	Rarely	Agree	Neutral	Neutral	Neutral	Neutral	Agree	Agree	Agree	Neutral	Agree	Neutral	Agree	Neutral	Neutral	Agree	Agree	Agree
90	Man	Not Hispanic or Latino	White	Clinical doctorate (DPT)	31	5	Private outpatient office or group practice	Midwest	More than 40 patients	Primarily adults	Not expected or encouraged	Not expected or encouraged	Me	Me	Often	Often	Often	Often	Often	Never	Often	Often	Never	Often	Often	Often	Often	Often	Never	Often	Often	Never	Strongly agree	Strongly agree	Strongly agree	Agree	Agree	Strongly agree	Neutral	Agree	Agree	Strongly agree	Agree	Agree	Strongly agree	Strongly agree	Strongly agree	Strongly agree	Agree
91	Woman	Not Hispanic or Latino	White	Clinical doctorate (DPT)	28	2	Private outpatient office or group practice	Rocky Mountains	31-40 patients	Primarily children	Not expected or encouraged	Expected	Me	Me	Often	Sometimes	Rarely	Always	Always	Often	Sometimes	Rarely	Never	Always	Always	Often	Always	Always	Rarely	Often	Sometimes	Never	Strongly agree	Disagree	Strongly agree	Strongly agree	Strongly agree	Strongly agree	Strongly agree	Strongly agree	Disagree	Strongly agree	Disagree	Neutral	Agree	Agree	Agree	Strongly agree	Disagree
92	Man	Not Hispanic or Latino	White	Clinical doctorate (DPT)	61	35	Hospital-based outpatient facility or clinic	Southeast	31-40 patients	Primarily adults	Expected	Expected	Me	Me	Often	Often	Often	Always	Often	Sometimes	Often	Always	Never	Often	Often	Often	Always	Sometimes	Sometimes	Always	Always	Never	Strongly agree	Agree	Agree	Agree	Strongly agree	Strongly agree	Neutral	Strongly agree	Strongly agree	Strongly agree	Agree	Agree	Agree	Neutral	Strongly agree	Strongly agree	Strongly agree
93	Man	Not Hispanic or Latino	White	Master's degree (MSPT)	68	40	Hospital-based outpatient facility or clinic	Midwest	11-20 patients	Primarily adults	Expected	Expected	Me	Me	Often	Sometimes	Sometimes	Sometimes	Sometimes	Never	Sometimes	Rarely	Rarely	Often	Often	Often	Sometimes	Sometimes	Rarely	Often	Often	Rarely	Agree	Agree	Agree	Agree	Agree	Agree	Agree	Agree	Agree	Agree	Agree	Agree	Agree	Agree	Neutral	Agree	Agree
94	Man	Not Hispanic or Latino	White	Clinical doctorate (DPT)	36	3	Inpatient rehabilitation facility (IRF)	Rocky Mountains	1-10 patients	Primarily adults	Encouraged	Expected	Me	Me	Rarely	Rarely	Rarely	Rarely	Rarely	Rarely	Rarely	Rarely	Rarely	Always	Always	Always	Always	Always	Rarely	Always	Always	Always	Agree	Neutral	Neutral	Agree	Agree	Agree	Neutral	Agree	Agree	Agree	Agree	Neutral	Agree	Agree	Strongly agree	Strongly agree	Strongly agree
95	Man	Not Hispanic or Latino	White	Clinical doctorate (DPT)	32	3	Hospital-based outpatient facility or clinic	Southeast	31-40 patients	Primarily adults	Encouraged	Encouraged	Me	Me	Often	Often	Often	Often	Often	Never	Sometimes	Rarely	Rarely	Always	Always	Always	Always	Sometimes	Rarely	Often	Sometimes	Rarely	Agree	Agree	Strongly agree	Agree	Neutral	Strongly agree	Strongly agree	Strongly agree	Strongly agree	Strongly agree	Agree	Agree	Agree	Agree	Strongly agree	Strongly agree	Strongly agree
96	Man	Not Hispanic or Latino	White	Master's degree (MSPT)	64	41	Private outpatient office or group practice	Pacific	21-30 patients	Primarily adults	Expected	Expected	Front office staff	Front office staff	Often	Sometimes	Sometimes	Often	Rarely	Never	Rarely	Sometimes	Rarely	Sometimes	Sometimes	Rarely	Rarely	Rarely		Rarely		Rarely	Agree	Neutral	Neutral	Agree	Neutral	Agree	Agree	Agree	Agree	Agree	Disagree	Disagree	Disagree	Disagree	Agree	Neutral	Neutral
97	Woman	Not Hispanic or Latino	White	Clinical doctorate (DPT)	40	17	Private outpatient office or group practice	Rocky Mountains	21-30 patients	Primarily adults	Not expected or encouraged	Not expected or encouraged	We do not administer self-report surveys	We do not administer performance-based tests	Never	Never	Never	Never	Never	Never	Never	Never	Never	Sometimes	Sometimes	Rarely	Never	Never	Never	Rarely	Never	Never	Neutral	Neutral	Agree	Disagree	Neutral	Agree	Disagree	Neutral	Neutral	Agree	Disagree	Disagree	Disagree	Neutral	Neutral	Agree	Agree
98	Man	Not Hispanic or Latino	White	Clinical doctorate (DPT)	32	7.5	Hospital-based outpatient facility or clinic	Southwest	31-40 patients	Even distribution of children and adults	Encouraged	Encouraged	Me	Me	Always	Always	Sometimes	Sometimes	Rarely	Always	Often	Often	Often	Always	Always	Always	Always	Always	Always	Always	Always	Sometimes	Strongly agree	Agree	Strongly agree	Agree	Neutral	Strongly agree	Agree	Strongly agree	Strongly agree	Strongly agree	Strongly agree	Agree	Agree	Neutral	Strongly agree	Strongly agree	Strongly agree
99	Man	Not Hispanic or Latino	Asian	Clinical doctorate (DPT)	47	23	Private outpatient office or group practice	Southwest	More than 40 patients	Primarily adults	Expected	Not expected or encouraged	Me	We do not administer performance-based tests	Always	Always	Often	Always	Always	Never	Always	Sometimes	Never	Sometimes	Sometimes	Sometimes	Rarely	Rarely	Never	Sometimes	Sometimes	Never	Strongly agree	Strongly agree	Strongly agree	Strongly agree	Agree	Strongly agree	Neutral	Strongly agree	Strongly agree	Strongly agree	Strongly agree	Strongly agree	Strongly agree	Strongly agree	Agree	Agree	Strongly agree
100	Man	Not Hispanic or Latino	White	Master's degree (MSPT)	48	22	Hospital-based outpatient facility or clinic	Southeast	31-40 patients	Primarily adults	Expected	Expected	Front office staff	Me	Often	Often	Often	Often	Rarely	Never	Often	Often	Never	Often	Often	Sometimes	Rarely	Rarely	Never	Often	Often	Never	Agree	Agree	Strongly agree	Agree	Neutral	Agree	Agree	Agree	Agree	Agree	Agree	Agree	Agree	Neutral	Agree	Agree	Agree
101	Woman	Not Hispanic or Latino	White	Clinical doctorate (DPT)	60	38	School system (pre-secondary)	Southeast	11-20 patients	Primarily children	Not expected or encouraged	Expected	We do not administer self-report surveys	Me	Rarely	Rarely	Rarely	Never	Rarely	Never	Rarely	Never	Never	Always	Often	Often	Never	Sometimes	Never	Often	Sometimes	Never	Neutral	Neutral	Agree	Agree	Disagree	Agree	Strongly disagree	Disagree	Disagree	Agree	Neutral	Neutral	Agree	Neutral	Agree	Agree	Disagree
102	Woman	Not Hispanic or Latino	White	PhD or other advanced degree	55	34	Patient’s home / home care	Northeast	1-10 patients	Primarily adults	Not expected or encouraged	Expected	Me	Me	Rarely	Rarely	Rarely	Rarely	Rarely	Rarely	Rarely	Rarely	Rarely	Always	Always	Always	Always	Always	Sometimes	Always	Always	Often	Neutral	Neutral	Neutral	Neutral	Neutral	Strongly agree	Neutral	Neutral	Neutral	Strongly agree	Strongly agree	Agree	Agree	Agree	Agree	Agree	Strongly agree
103	Woman	Not Hispanic or Latino	White	Clinical doctorate (DPT)	36	12	Hospital-based outpatient facility or clinic	Rocky Mountains	31-40 patients	Primarily adults	Not expected or encouraged	Not expected or encouraged	Me	Me	Sometimes	Sometimes	Sometimes	Sometimes	Sometimes	Never	Sometimes	Never	Never	Often	Often	Sometimes	Sometimes	Sometimes	Never	Often	Never	Never	Agree	Agree	Agree	Agree	Neutral	Agree	Neutral	Agree	Neutral	Strongly agree	Agree	Agree	Agree	Agree	Agree	Agree	Agree
104	Woman	Not Hispanic or Latino	White	Clinical doctorate (DPT)	35	10	Patient’s home / home care	Northeast	11-20 patients	Primarily adults	Expected	Expected	Me	Me	Sometimes	Sometimes	Sometimes	Sometimes	Rarely	Never	Rarely	Rarely	Never	Always	Always	Always	Always	Often	Never	Always	Often	Never	Agree	Agree	Strongly agree	Neutral	Disagree	Strongly agree	Agree	Agree	Disagree	Strongly agree	Agree	Agree	Agree	Disagree	Strongly agree	Strongly agree	Strongly agree
105	Woman	Not Hispanic or Latino	White	Clinical doctorate (DPT)	43	15	Hospital-based outpatient facility or clinic	Rocky Mountains	31-40 patients	Primarily adults	Encouraged	Encouraged	Me	Me	Rarely	Sometimes	Sometimes	Sometimes	Rarely	Never	Rarely	Rarely	Never	Sometimes	Sometimes	Sometimes	Sometimes	Rarely	Never	Sometimes	Sometimes	Never	Disagree	Neutral	Neutral	Disagree	Agree	Agree	Neutral	Neutral	Disagree	Agree	Neutral	Neutral	Neutral	Disagree	Neutral	Neutral	Neutral
106	Man	Not Hispanic or Latino	White	Clinical doctorate (DPT)	66	42	Hospital-based outpatient facility or clinic	Southeast	21-30 patients	Primarily adults	Expected	Encouraged	Front office staff	Me	Rarely	Often	Often	Often	Rarely	Never	Sometimes	Often	Often	Sometimes	Sometimes	Sometimes	Rarely	Rarely	Never	Sometimes	Sometimes	Rarely	Strongly agree	Strongly agree	Strongly agree	Strongly agree	Neutral	Strongly agree	Agree	Strongly agree	Strongly agree	Strongly agree	Disagree	Agree	Neutral	Neutral	Agree	Agree	Agree
107	Not reported	Not Hispanic or Latino	Not reported	Bachelor's degree (BPT)		44	Private outpatient office or group practice	Southeast	Do not treat patients on a weekly basis	Primarily children	Not expected or encouraged	Expected	We do not administer self-report surveys	Me	Rarely	Rarely	Rarely	Rarely	Rarely	Rarely	Rarely	Rarely	Rarely	Always	Always	Always	Always	Always	Rarely	Sometimes	Sometimes	Sometimes	Neutral	Agree	Neutral	Agree	Neutral	Agree	Neutral	Neutral	Neutral	Agree	Agree	Agree	Agree	Neutral	Agree	Neutral	Neutral
108	Woman	Not Hispanic or Latino	White	Clinical doctorate (DPT)	41	12	Acute care hospital	Southeast	21-30 patients	Primarily adults	Not expected or encouraged	Encouraged	We do not administer self-report surveys	Me	Never	Rarely	Rarely	Rarely	Never	Never	Never	Never	Never	Often	Often	Often	Often	Often	Never	Sometimes	Never	Often	Neutral	Neutral	Agree	Neutral	Neutral	Neutral	Neutral	Agree	Neutral	Strongly agree	Neutral	Neutral	Agree	Neutral	Strongly agree	Strongly agree	Strongly agree
109	Woman	Not Hispanic or Latino	White	Clinical doctorate (DPT)	38	13	Private outpatient office or group practice	Midwest	31-40 patients	Primarily adults	Expected	Expected	Front office staff	Me	Often	Often	Sometimes	Sometimes	Often	Never	Rarely	Never	Never	Always	Always	Always	Always	Often	Never	Always	Often	Never	Agree	Agree	Agree	Disagree	Agree	Strongly agree	Agree	Agree	Agree	Strongly agree	Neutral	Neutral	Neutral	Agree	Agree	Strongly agree	Agree
110	Woman	Not Hispanic or Latino	White	Master's degree (MSPT)	42	19	Acute care hospital	Midwest	21-30 patients	Primarily adults	Not expected or encouraged	Encouraged	We do not administer self-report surveys	Me	Never	Never	Never	Never	Never	Never	Never	Never	Never	Often	Often	Often	Sometimes	Often	Never	Often	Rarely	Rarely	Disagree	Neutral	Neutral	Neutral	Neutral	Agree	Neutral	Disagree	Disagree	Agree	Neutral	Neutral	Agree	Agree	Strongly agree	Agree	Agree
111	Woman	Not Hispanic or Latino	White	Clinical doctorate (DPT)	38	13	Private outpatient office or group practice	Northeast	11-20 patients	Primarily adults	Encouraged	Expected	Me	Me	Sometimes	Often	Often	Often	Often	Rarely	Often	Sometimes	Rarely	Always	Always	Always	Always	Often	Rarely	Always	Often	Rarely	Strongly agree	Strongly agree	Strongly agree	Strongly agree	Agree	Agree	Strongly agree	Strongly agree	Strongly agree	Strongly agree	Agree	Strongly agree	Agree	Agree	Strongly agree	Strongly agree	Strongly agree
112	Woman	Not Hispanic or Latino	White	Clinical doctorate (DPT)	27	3	Skilled nursing facility (SNF) / long-term care	Northeast	31-40 patients	Primarily adults	Not expected or encouraged	Not expected or encouraged	Me	Me	Always	Always	Always	Always	Always	Always	Always	Always	Often	Always	Always	Always	Always	Always	Always	Always	Always	Always	Agree	Agree	Agree	Agree	Agree	Agree	Agree	Agree	Agree	Agree	Agree	Agree	Agree	Agree	Agree	Agree	Agree
113	Woman	Not Hispanic or Latino	White	Clinical doctorate (DPT)	33	5	Hospital-based outpatient facility or clinic	Northeast	21-30 patients	Primarily children	Expected	Expected	Me	Me	Often	Often	Often	Often	Sometimes	Rarely	Often	Often	Often	Always	Always	Sometimes	Always	Always	Rarely	Always	Always	Always	Agree	Neutral	Agree	Agree	Neutral	Agree	Agree	Agree	Agree	Agree	Neutral	Neutral	Neutral	Neutral	Neutral	Agree	Agree
114	Woman	Not Hispanic or Latino	White	Clinical doctorate (DPT)	68	45	Hospital-based outpatient facility or clinic	Southwest	Do not treat patients on a weekly basis	Primarily adults	Expected	Expected	Me	Me	Often	Often	Often	Rarely	Often	Rarely	Often	Sometimes	Sometimes	Always	Always	Always	Sometimes	Often	Rarely	Often	Often	Sometimes	Agree	Agree	Strongly agree	Strongly agree	Neutral	Strongly agree	Agree	Agree	Strongly agree	Strongly agree	Strongly agree	Agree	Agree	Agree	Strongly agree	Strongly agree	Agree
115	Woman	Not Hispanic or Latino	White	Clinical doctorate (DPT)	42	18	Hospital-based outpatient facility or clinic	Pacific	31-40 patients	Primarily children	Not expected or encouraged	Expected	We do not administer self-report surveys	Me	Never	Never	Never	Never	Never	Never	Never	Never	Never	Often	Often	Often	Never	Often	Never	Often	Rarely	Never	Neutral	Neutral	Agree	Agree	Neutral	Agree	Disagree	Neutral	Neutral	Neutral	Neutral	Neutral	Neutral	Neutral	Neutral	Agree	Disagree
116	Woman	Not Hispanic or Latino	White	Clinical doctorate (DPT)	30	5	Hospital-based outpatient facility or clinic	Midwest	21-30 patients	Primarily children	Not expected or encouraged	Encouraged	Me	Me	Rarely	Sometimes	Sometimes	Sometimes	Rarely	Never	Rarely	Rarely	Never	Sometimes	Sometimes	Sometimes	Sometimes	Rarely	Never	Sometimes	Never	Never	Disagree	Disagree	Agree	Agree	Neutral	Agree	Agree	Agree	Agree	Agree	Agree	Neutral	Neutral	Disagree	Agree	Agree	Neutral
117	Woman	Not Hispanic or Latino	White	Clinical doctorate (DPT)	35	13	Acute care hospital	Southeast	31-40 patients	Primarily adults	Not expected or encouraged	Not expected or encouraged	We do not administer self-report surveys	Me	Never	Never	Never	Never	Never	Never	Never	Never	Never	Often	Often	Rarely	Rarely	Sometimes	Often	Often	Often	Never	Strongly disagree	Disagree	Strongly agree	Disagree	Strongly disagree	Strongly agree	Neutral	Neutral	Disagree	Strongly agree	Disagree	Disagree	Disagree	Disagree	Agree	Strongly agree	Strongly agree
118	Woman	Not Hispanic or Latino	White	Clinical doctorate (DPT)	53	30	Hospital-based outpatient facility or clinic	Midwest	21-30 patients	Primarily adults	Expected	Expected	Front office staff	Me	Often	Often	Sometimes	Sometimes	Sometimes	Rarely	Sometimes	Often	Rarely	Always	Always	Often	Sometimes	Sometimes	Rarely	Often	Sometimes	Rarely	Agree	Neutral	Strongly agree	Neutral	Neutral	Agree	Agree	Neutral	Neutral	Strongly agree	Agree	Neutral	Agree	Agree	Strongly agree	Strongly agree	Strongly agree
119	Woman	Not Hispanic or Latino	Prefer to self-describe	Clinical doctorate (DPT)	30	5	Hospital-based outpatient facility or clinic	Southeast	31-40 patients	Primarily children	Expected	Expected	Front office staff	Me	Sometimes	Often	Often	Often	Sometimes	Often	Sometimes	Sometimes	Rarely	Often	Often	Often	Often	Often	Often	Often	Rarely	Rarely	Strongly agree	Strongly agree	Agree	Agree	Agree	Agree	Disagree	Neutral	Disagree	Strongly agree	Agree	Strongly agree	Agree	Agree	Agree	Agree	Agree
120	Woman	Not Hispanic or Latino	White	Clinical doctorate (DPT)	35	5	Private outpatient office or group practice	Southeast	More than 40 patients	Primarily adults	Encouraged	Encouraged	Front office staff	Me	Rarely	Often	Sometimes	Always	Never	Never	Often	Often	Sometimes	Often	Often	Often	Often	Often	Never	Sometimes	Often	Rarely	Agree	Neutral	Strongly agree	Strongly agree	Agree	Agree	Strongly disagree	Neutral	Strongly agree	Strongly agree	Neutral	Neutral	Neutral	Disagree	Agree	Agree	Strongly agree
121	Man	Not Hispanic or Latino	White	Clinical doctorate (DPT)	24	0	Private outpatient office or group practice	Southeast	31-40 patients	Primarily children	Expected	Expected	Me	Me	Often	Always	Often	Always	Often	Often	Always	Always	Often	Always	Always	Always	Often	Often	Always	Always	Always	Often	Agree	Strongly agree	Strongly agree	Strongly agree	Agree	Agree	Disagree	Agree	Strongly agree	Strongly agree	Strongly agree	Strongly agree	Strongly agree	Strongly agree	Strongly agree	Strongly agree	Agree
122	Woman	Not Hispanic or Latino	White	Master's degree (MSPT)	54	25.5	Acute care hospital	Northeast	More than 40 patients	Primarily adults	Not expected or encouraged	Encouraged	We do not administer self-report surveys	Me	Never	Never	Never	Never	Never	Never	Never	Never	Never	Always	Always	Often	Often	Always	Never	Sometimes	Always	Never	Agree	Neutral	Agree	Agree	Agree	Neutral	Strongly disagree	Neutral	Disagree	Agree	Neutral	Neutral	Agree	Neutral	Strongly agree	Strongly agree	Strongly agree
123	Woman	Not Hispanic or Latino	White	Clinical doctorate (DPT)	63	41	Private outpatient office or group practice	Southwest	31-40 patients	Primarily adults	Expected	Expected	Me	Me	Often	Often	Often	Sometimes	Often	Rarely	Often	Sometimes	Sometimes	Always	Always	Always	Often	Often	Rarely	Often	Sometimes	Sometimes	Agree	Agree	Agree	Agree	Agree	Agree	Neutral	Agree	Agree	Agree	Agree	Agree	Agree	Agree	Agree	Strongly agree	Strongly agree
124	Woman	Not Hispanic or Latino	White	Clinical doctorate (DPT)	30	7	Acute care hospital	Northeast	31-40 patients	Primarily adults	Encouraged	Encouraged	Me	Me	Rarely	Rarely	Rarely	Rarely	Rarely	Rarely	Rarely	Rarely	Rarely	Often	Often	Often	Often	Often	Never	Often	Often	Rarely	Neutral	Agree	Agree	Agree	Agree	Agree	Agree	Agree	Neutral	Strongly disagree	Agree	Agree	Agree	Agree	Strongly agree	Strongly agree	Strongly agree
125	Woman	Not Hispanic or Latino	White	Master's degree (MSPT)	60	25	Private outpatient office or group practice	Southwest	31-40 patients	Primarily adults	Expected	Expected	Front office staff	Me	Often	Often	Often	Often	Often	Often	Often	Often	Sometimes	Often	Often	Often	Often	Often	Sometimes	Often	Often	Sometimes	Agree	Agree	Agree	Neutral	Agree	Agree	Neutral	Strongly agree	Agree	Strongly agree	Agree	Agree	Agree	Agree	Agree	Agree	Agree
126	Woman	Not Hispanic or Latino	White	Clinical doctorate (DPT)	31	5	Acute care hospital	Northeast	21-30 patients	Primarily adults	Not expected or encouraged	Expected	We do not administer self-report surveys	Me	Never	Never	Never	Never	Never	Never	Never	Never	Never	Sometimes	Always	Rarely	Sometimes	Sometimes	Never	Never	Always	Never	Strongly disagree	Disagree	Neutral	Disagree	Neutral	Disagree	Disagree	Strongly agree	Disagree	Strongly agree	Neutral	Agree	Agree	Agree	Disagree	Agree	Agree
127	Non-binary	Not Hispanic or Latino	Not reported	Clinical doctorate (DPT)		17	Acute care hospital	Midwest	31-40 patients	Primarily adults	Encouraged	Expected	We do not administer self-report surveys	Me	Rarely	Rarely	Sometimes	Sometimes	Sometimes	Never	Never	Never	Sometimes	Often	Often	Often	Often	Often	Always	Often		Always	Neutral	Neutral	Neutral	Neutral	Agree	Agree	Disagree	Disagree	Strongly disagree	Strongly agree	Neutral	Neutral	Neutral	Agree	Agree	Neutral	Neutral
128	Woman	Not Hispanic or Latino	White	Master's degree (MSPT)	47	14	Hospital-based outpatient facility or clinic	Midwest	More than 40 patients	Primarily adults	Expected	Expected	Me	Me	Often	Always	Sometimes	Always	Often	Never	Always	Always	Never	Often	Always	Often	Always	Always	Never	Always	Often	Never	Strongly agree	Strongly agree	Strongly agree	Agree	Agree	Strongly agree	Agree	Strongly agree	Strongly agree	Strongly agree	Strongly agree	Strongly agree	Agree	Strongly agree	Strongly agree	Strongly agree	Agree
129	Woman	Not Hispanic or Latino	White	Clinical doctorate (DPT)	30	6	Hospital-based outpatient facility or clinic	Northeast	21-30 patients	Primarily children	Encouraged	Encouraged	Me	Me	Often	Often	Often	Sometimes	Often	Often	Often	Often	Sometimes	Often	Often	Often	Often	Often	Often	Often	Often	Sometimes	Agree	Agree	Agree	Agree	Neutral	Agree	Neutral	Agree	Agree	Strongly agree	Agree	Agree	Agree	Agree	Agree	Agree	Neutral
130	Man	Not Hispanic or Latino	White	Master's degree (MSPT)	54	27	Hospital-based outpatient facility or clinic	Southeast	1-10 patients	Primarily adults	Encouraged	Encouraged	Front office staff	Me	Sometimes	Always	Often	Always	Rarely	Never	Often	Sometimes	Often	Often	Often	Rarely	Often	Rarely	Never	Often	Often	Rarely	Strongly agree	Neutral	Agree	Agree	Agree	Agree	Agree	Agree	Agree	Agree	Neutral	Agree	Agree	Disagree	Agree	Agree	Agree
131	Man	Not Hispanic or Latino	White	Clinical doctorate (DPT)	32	8	Hospital-based outpatient facility or clinic	Northeast	More than 40 patients	Primarily adults	Expected	Encouraged	Front office staff	Me	Sometimes	Always	Often	Rarely	Sometimes	Often	Rarely	Sometimes	Never	Often	Often	Often	Rarely	Often	Rarely	Often	Rarely	Never	Agree	Agree	Agree	Agree	Neutral	Agree	Agree	Neutral	Agree	Agree	Neutral	Agree	Neutral	Agree	Agree	Agree	Agree
132	Man	Not Hispanic or Latino	White	Clinical doctorate (DPT)	27	2	Private outpatient office or group practice	Southeast	More than 40 patients	Primarily adults	Expected	Encouraged	Front office staff	Me	Often	Often	Often	Often	Sometimes	Sometimes	Always	Sometimes	Never	Always	Always	Always	Sometimes	Always	Sometimes	Always	Sometimes	Never	Strongly agree	Agree	Agree	Agree	Agree	Agree	Neutral	Neutral	Agree	Agree	Neutral	Agree	Strongly agree	Strongly agree	Agree	Agree	Agree
133	Woman	Not Hispanic or Latino	White	Clinical doctorate (DPT)	56	34	Hospital-based outpatient facility or clinic	Northeast	31-40 patients	Primarily children	Not expected or encouraged	Expected	Me	Me	Never	Rarely	Never	Never	Never	Never	Never	Never	Never	Often	Always	Often	Always	Sometimes	Never	Sometimes	Never	Rarely	Strongly disagree	Disagree	Neutral	Disagree	Neutral	Neutral	Disagree	Disagree	Strongly disagree	Neutral	Agree	Agree	Agree	Disagree	Agree	Agree	Disagree
134	Man	Not Hispanic or Latino	White	Clinical doctorate (DPT)	38	10	Hospital-based outpatient facility or clinic	Northeast	31-40 patients	Primarily adults	Expected	Encouraged	Front office staff	Me	Often	Often	Often	Often	Often	Sometimes	Often	Often	Always	Always	Always	Always	Often	Always	Always	Always	Always	Always	Strongly agree	Agree	Strongly agree	Neutral	Agree	Strongly agree	Disagree	Agree	Strongly agree	Strongly agree	Agree	Agree	Neutral	Agree	Strongly agree	Strongly agree	Strongly agree
135	Woman	Not Hispanic or Latino	White	Master's degree (MSPT)	46	22	Other	Midwest	21-30 patients	Primarily children	Encouraged	Encouraged	Me	Me	Sometimes	Sometimes	Sometimes	Sometimes	Sometimes	Rarely	Sometimes	Sometimes	Rarely	Sometimes	Sometimes	Sometimes	Sometimes	Sometimes	Sometimes	Sometimes	Sometimes	Sometimes	Neutral	Neutral	Neutral	Neutral	Neutral	Agree	Disagree	Strongly disagree	Strongly disagree	Strongly agree	Agree	Agree	Agree	Agree	Agree	Agree	Neutral
136	Man	Not Hispanic or Latino	More than one race	PhD or other advanced degree	36	9	Acute care hospital	Midwest	1-10 patients	Primarily adults	Not expected or encouraged	Encouraged	We do not administer self-report surveys	Me	Never	Never	Never	Never	Never	Never	Never	Never	Never	Sometimes	Rarely	Never	Sometimes	Rarely	Sometimes	Rarely	Rarely	Rarely	Disagree	Agree	Agree	Neutral	Disagree	Agree	Disagree	Neutral	Disagree	Strongly agree	Neutral	Neutral	Neutral	Neutral	Disagree	Agree	Agree
137	Woman	Not Hispanic or Latino	White	Clinical doctorate (DPT)	30	5	Hospital-based outpatient facility or clinic	Northeast	More than 40 patients	Primarily children	Encouraged	Encouraged	Me	Me	Often	Often	Often	Often	Often	Rarely	Often	Often	Never	Often	Often	Often	Often	Often	Sometimes	Often	Often	Never	Strongly agree	Agree	Strongly agree	Strongly agree	Neutral	Strongly agree	Strongly agree	Strongly agree	Disagree	Strongly agree	Strongly agree	Strongly agree	Strongly agree	Agree	Neutral	Agree	Agree
138	Man	Not Hispanic or Latino	White	Clinical doctorate (DPT)	44	21	Hospital-based outpatient facility or clinic	Northeast	More than 40 patients	Even distribution of children and adults	Expected	Expected	Front office staff	Me	Often	Always	Often	Sometimes	Often	Rarely	Always	Always	Always	Often	Always	Often	Sometimes	Often	Rarely	Often	Sometimes	Often	Strongly agree	Strongly agree	Agree	Strongly agree	Agree	Strongly agree	Strongly agree	Agree	Agree	Strongly agree	Agree	Agree	Agree	Agree	Agree	Neutral	Agree
139	Woman	Not Hispanic or Latino	White	Clinical doctorate (DPT)	27	3	Acute care hospital	Midwest	More than 40 patients	Primarily adults	Not expected or encouraged	Not expected or encouraged	We do not administer self-report surveys	We do not administer performance-based tests	Never	Never	Never	Rarely	Never	Never	Never	Never	Never	Rarely	Rarely	Rarely	Rarely	Rarely	Rarely	Rarely	Rarely	Rarely	Neutral	Neutral	Neutral	Neutral	Neutral	Neutral	Neutral	Neutral	Neutral	Neutral	Neutral	Neutral	Neutral	Neutral	Disagree	Neutral	Agree
140	Woman	Not Hispanic or Latino	White	Clinical doctorate (DPT)	33	9	Private outpatient office or group practice	Northeast	21-30 patients	Primarily adults	Expected	Expected	Front office staff	Me	Always	Often	Sometimes	Often	Sometimes	Rarely	Sometimes	Sometimes	Often	Always	Always	Always	Always	Always	Rarely	Often	Often	Sometimes	Agree	Neutral	Agree	Agree	Strongly agree	Strongly agree	Strongly agree	Strongly agree	Strongly agree	Strongly agree	Neutral	Neutral	Agree	Neutral	Strongly agree	Strongly agree	Neutral
141	Man	Not Hispanic or Latino	White	Master's degree (MSPT)	60	33	Private outpatient office or group practice	Southwest	31-40 patients	Primarily adults	Expected	Expected	Front office staff	Me	Rarely	Often	Sometimes	Always	Rarely	Never	Rarely	Rarely	Never	Often	Often	Often	Always	Often	Never	Often	Often	Never	Strongly agree	Agree	Strongly agree	Strongly agree	Strongly agree	Strongly agree	Strongly agree	Strongly agree	Strongly agree	Strongly agree	Neutral	Agree	Disagree	Disagree	Strongly agree	Strongly agree	Strongly agree
142	Man	Not Hispanic or Latino	White	Clinical doctorate (DPT)	45	14	Private outpatient office or group practice	Southeast	21-30 patients	Primarily adults	Expected	Not expected or encouraged	Front office staff	Me	Often	Often	Never	Always	Sometimes	Never	Sometimes	Never	Always	Often	Often	Often	Often	Often	Never	Often	Never	Never	Agree	Disagree	Strongly agree	Disagree	Neutral	Strongly agree	Strongly agree	Strongly agree	Strongly agree	Strongly agree	Strongly disagree	Disagree	Neutral	Disagree	Agree	Strongly agree	Agree
143	Woman	Not Hispanic or Latino	More than one race	Clinical doctorate (DPT)	42	12	Hospital-based outpatient facility or clinic	Southeast	11-20 patients	Primarily adults	Expected	Expected	Front office staff	Me	Sometimes	Often	Often	Rarely	Rarely	Never	Rarely	Often	Rarely	Often	Often	Often	Always	Always	Never	Sometimes	Often	Rarely	Strongly agree	Neutral	Disagree	Neutral	Neutral	Strongly agree	Disagree	Agree	Agree	Strongly agree	Neutral	Neutral	Neutral	Disagree	Agree	Agree	Strongly agree
144	Man	Not Hispanic or Latino	White	Clinical doctorate (DPT)	33	1	Acute care hospital	Southwest	21-30 patients	Primarily adults	Not expected or encouraged	Not expected or encouraged	Other	Me	Never	Never	Never	Never	Never	Never	Never	Never	Never	Sometimes	Never	Sometimes	Sometimes	Sometimes	Never	Never	Never	Sometimes	Neutral	Disagree	Strongly agree	Disagree	Neutral	Agree	Disagree	Agree	Neutral	Strongly agree	Neutral	Neutral	Neutral	Neutral	Neutral	Agree	Strongly agree
145	Man	Not Hispanic or Latino	White	Bachelor's degree (BPT)	58	25	Private outpatient office or group practice	Southeast	More than 40 patients	Primarily adults	Not expected or encouraged	Not expected or encouraged	We do not administer self-report surveys	We do not administer performance-based tests	Always	Always	Always	Always	Always	Always	Always	Always	Always	Never	Never	Never	Never	Never	Never	Never	Never	Never	Neutral	Neutral	Neutral	Neutral	Neutral	Neutral	Neutral	Neutral	Neutral	Neutral	Neutral	Neutral	Neutral	Neutral	Agree	Agree	Agree
146	Woman	Not Hispanic or Latino	White	Clinical doctorate (DPT)	29	3	Acute care hospital	Southwest	11-20 patients	Primarily children	Encouraged	Encouraged	Me	Me	Often	Often	Often	Sometimes	Sometimes	Rarely	Often	Rarely	Rarely	Often	Always	Often	Sometimes	Sometimes	Rarely	Always	Rarely	Rarely	Strongly agree	Strongly agree	Strongly agree	Strongly agree	Neutral	Strongly agree	Disagree	Agree	Agree	Strongly agree	Neutral	Strongly agree	Strongly agree	Agree	Strongly agree	Strongly agree	Strongly agree
147	Woman	Not Hispanic or Latino	White	Clinical doctorate (DPT)	30	4	Patient’s home / home care	Pacific	21-30 patients	Primarily adults	Not expected or encouraged	Encouraged	Me	Me	Never	Never	Never	Never	Never	Never	Never	Never	Never	Often	Always	Often	Always	Always	Never	Often	Never	Never	Disagree	Disagree	Strongly agree	Disagree	Neutral	Strongly agree	Agree	Agree	Neutral	Strongly agree	Neutral	Neutral	Neutral	Agree	Disagree	Agree	Strongly agree
148	Woman	Not Hispanic or Latino	Asian	Clinical doctorate (DPT)	30	5.5	Patient’s home / home care	Pacific	31-40 patients	Primarily adults	Not expected or encouraged	Encouraged	Me	Me	Sometimes	Often	Often	Sometimes	Rarely	Sometimes	Sometimes	Rarely	Sometimes	Often	Often	Always	Always	Often	Sometimes	Often	Rarely	Sometimes	Neutral	Neutral	Agree	Disagree	Neutral	Agree	Neutral	Agree	Agree	Agree	Neutral	Neutral	Agree	Agree	Agree	Agree	Agree
149	Man	Hispanic or Latino	White	Clinical doctorate (DPT)	46	22	Academic institution (post-secondary)	Southeast	Do not treat patients on a weekly basis	Primarily adults	Not expected or encouraged	Expected	Another clinician or practitioner	Another clinician or practitioner	Rarely	Rarely	Rarely	Never	Rarely	Rarely	Rarely	Rarely	Never	Always	Always	Always	Never	Always	Always	Always	Always	Never	Neutral	Neutral	Agree	Neutral	Neutral	Agree	Strongly disagree	Neutral	Neutral	Strongly agree	Neutral	Neutral	Neutral	Neutral	Strongly agree	Strongly agree	Strongly agree
150	Woman	Not Hispanic or Latino	White	Clinical doctorate (DPT)	32	6.5	Private outpatient office or group practice	Southeast	21-30 patients	Primarily adults	Encouraged	Not expected or encouraged	Me	Me	Sometimes	Sometimes	Rarely	Often	Rarely	Never	Sometimes	Sometimes	Often	Sometimes	Sometimes	Sometimes	Sometimes	Rarely	Never	Sometimes	Sometimes	Never	Disagree	Neutral	Agree	Neutral	Agree	Agree	Disagree	Neutral	Disagree	Strongly agree	Neutral	Neutral	Agree	Agree	Neutral	Neutral	Agree
151	Man	Not Hispanic or Latino	White	Master's degree (MSPT)	58	26	Hospital-based outpatient facility or clinic	Northeast	31-40 patients	Primarily adults	Expected	Expected	Me	Me	Always	Always	Always	Always	Always	Sometimes	Always	Always	Always	Always	Always	Always	Always	Always	Sometimes	Often	Always	Always	Strongly agree	Strongly agree	Strongly agree	Strongly agree	Strongly agree	Strongly agree	Neutral	Agree	Strongly agree	Strongly agree	Agree	Neutral	Strongly agree	Strongly agree	Strongly agree	Strongly agree	Strongly agree
152	Woman	Not Hispanic or Latino	White	Bachelor's degree (BPT)	48	25	Acute care hospital	Southeast	31-40 patients	Primarily adults	Expected	Encouraged	Me	Me	Rarely	Rarely	Rarely	Never	Rarely	Never	Sometimes	Rarely	Never	Sometimes	Sometimes	Sometimes	Never	Rarely	Never	Sometimes	Rarely	Never	Disagree	Disagree	Neutral	Neutral	Neutral	Agree	Neutral	Neutral	Strongly disagree	Agree	Neutral	Neutral	Neutral	Disagree	Agree	Agree	Agree
153	Man	Not Hispanic or Latino	White	Master's degree (MSPT)	49	23	Hospital-based outpatient facility or clinic	Southeast	11-20 patients	Primarily adults	Expected	Expected	Me	Me	Often	Often	Often	Often	Often	Rarely	Often	Often	Rarely	Always	Always	Always	Often	Often	Rarely	Always	Often	Rarely	Strongly agree	Strongly agree	Strongly agree	Agree	Neutral	Agree	Neutral	Agree	Agree	Agree	Agree	Agree	Agree	Agree	Strongly agree	Strongly agree	Strongly agree
154	Woman	Not Hispanic or Latino	White	Clinical doctorate (DPT)	51	27	Hospital-based outpatient facility or clinic	Midwest	21-30 patients	Primarily adults	Encouraged	Encouraged	Front office staff	Me	Sometimes	Often	Often	Rarely	Rarely	Rarely	Often	Rarely	Rarely	Always	Always	Always	Always	Always	Never	Always	Always	Rarely	Agree	Agree	Strongly agree	Neutral	Disagree	Strongly agree	Neutral	Agree	Strongly agree	Strongly agree	Agree	Agree	Agree	Neutral	Neutral	Agree	Agree
155	Woman	Not Hispanic or Latino	White	Master's degree (MSPT)	45	23.5	Acute care hospital	Southeast	1-10 patients	Primarily adults	Not expected or encouraged	Encouraged	We do not administer self-report surveys	Me	Never	Never	Never	Never	Never	Never	Never	Never	Never	Often	Sometimes	Sometimes	Sometimes	Sometimes	Never	Never	Sometimes	Sometimes	Neutral	Disagree	Agree	Agree	Strongly disagree	Agree	Neutral	Agree	Disagree	Agree	Neutral	Neutral	Disagree	Disagree	Strongly agree	Strongly agree	Strongly agree
156	Man	Not Hispanic or Latino	White	Bachelor's degree (BPT)	67	44	Private outpatient office or group practice	Southwest	More than 40 patients	Primarily adults	Expected	Expected	Me	Me	Sometimes	Sometimes	Sometimes	Never	Never	Never	Never	Never	Rarely	Often	Often	Often	Never	Rarely	Never	Rarely	Never	Never	Strongly agree	Neutral	Neutral	Agree	Strongly disagree	Strongly agree	Strongly agree	Strongly agree	Strongly agree	Strongly agree	Neutral	Disagree	Neutral	Strongly disagree	Agree	Agree	Agree
157	Woman	Not Hispanic or Latino	White	Clinical doctorate (DPT)	26	2	Private outpatient office or group practice	Northeast	More than 40 patients	Primarily adults	Expected	Encouraged	Front office staff	Me	Sometimes	Sometimes	Often	Often	Often	Rarely	Sometimes	Sometimes	Sometimes	Often	Often	Often	Often	Often	Rarely	Often	Often	Sometimes	Strongly agree	Agree	Strongly agree	Strongly agree	Strongly agree	Strongly agree	Agree	Strongly agree	Strongly agree	Strongly agree	Strongly agree	Agree	Agree	Agree	Strongly agree	Strongly agree	Strongly agree
158	Woman	Not Hispanic or Latino	White	Clinical doctorate (DPT)	39	11	Patient’s home / home care	Northeast	21-30 patients	Primarily adults	Encouraged	Expected	Me	Me	Sometimes	Sometimes	Sometimes	Sometimes	Sometimes	Rarely	Sometimes	Rarely	Rarely	Often	Often	Often	Often	Often	Rarely	Often	Often	Rarely	Agree	Agree	Agree	Agree	Neutral	Agree	Agree	Agree	Neutral	Agree	Agree	Agree	Agree	Neutral	Agree	Agree	Agree
159	Woman	Not Hispanic or Latino	White	Clinical doctorate (DPT)	40	16	Hospital-based outpatient facility or clinic	Midwest	31-40 patients	Primarily adults	Expected	Expected	Me	Me	Rarely	Always	Always	Always	Often	Never	Always	Sometimes	Never	Often	Always	Always	Always	Sometimes	Never	Always	Sometimes	Never	Strongly agree	Strongly agree	Strongly agree	Strongly agree	Strongly agree	Strongly agree	Strongly agree	Strongly agree	Strongly agree	Strongly agree	Strongly agree	Strongly agree	Strongly agree	Strongly agree	Strongly agree	Strongly agree	Strongly agree
160	Woman	Not Hispanic or Latino	White	Clinical doctorate (DPT)	38	13	Acute care hospital	Northeast	More than 40 patients	Primarily adults	Not expected or encouraged	Expected	We do not administer self-report surveys	Me	Rarely	Rarely	Rarely	Rarely	Rarely	Rarely	Rarely	Rarely	Rarely	Often	Often	Often	Often	Often	Often	Often	Often	Rarely	Disagree	Neutral	Agree	Neutral	Neutral	Agree	Disagree	Agree	Disagree	Agree	Neutral	Disagree	Neutral	Neutral	Strongly agree	Strongly agree	Strongly agree
161	Man	Not Hispanic or Latino	White	Clinical doctorate (DPT)	27	1	Private outpatient office or group practice	Northeast	More than 40 patients	Primarily adults	Encouraged	Encouraged	Me	Me	Sometimes	Often	Rarely	Often	Never	Never	Sometimes	Never	Never	Sometimes	Sometimes	Rarely	Sometimes	Never	Never	Sometimes	Never	Never	Agree	Agree	Strongly agree	Neutral	Agree	Strongly agree	Agree	Agree	Neutral	Strongly agree	Neutral	Neutral	Neutral	Disagree	Agree	Agree	Strongly agree
162	Woman	Not Hispanic or Latino	White	Master's degree (MSPT)	49	24	Skilled nursing facility (SNF) / long-term care	Northeast	More than 40 patients	Primarily adults	Encouraged	Encouraged	Me	Me	Rarely	Often	Often	Sometimes	Rarely	Never	Often	Sometimes	Never	Sometimes	Often	Often	Often	Sometimes	Never	Sometimes	Rarely	Never	Neutral	Disagree	Strongly agree	Neutral	Neutral	Strongly agree	Neutral	Agree	Disagree	Strongly agree	Agree	Neutral	Neutral	Neutral	Agree	Agree	Agree
163	Woman	Not Hispanic or Latino	White	Clinical doctorate (DPT)	26	1.5	Acute care hospital	Southeast	31-40 patients	Even distribution of children and adults	Not expected or encouraged	Expected	Me	Me	Sometimes	Often	Often	Often	Often	Rarely	Sometimes	Sometimes	Often	Sometimes	Often	Often	Often	Often	Rarely	Often	Often	Sometimes	Neutral	Disagree	Agree	Disagree	Agree	Agree	Agree	Agree	Disagree	Agree	Disagree	Disagree	Disagree	Disagree	Neutral	Disagree	Agree
164	Woman	Not Hispanic or Latino	White	Clinical doctorate (DPT)	44	20	Hospital-based outpatient facility or clinic	Pacific	More than 40 patients	Primarily adults	Encouraged	Encouraged	Front office staff	Me	Rarely	Sometimes	Rarely	Often	Rarely	Never	Rarely	Rarely	Rarely	Always	Always	Always	Often	Often	Never	Always	Often	Rarely	Neutral	Neutral	Agree	Disagree	Agree	Agree	Agree	Agree	Agree	Agree	Disagree	Disagree	Disagree	Disagree	Agree	Strongly agree	Strongly agree
165	Woman	Not Hispanic or Latino	White	Clinical doctorate (DPT)	26	0.9	Hospital-based outpatient facility or clinic	Rocky Mountains	31-40 patients	Primarily children	Expected	Expected	Me	Me	Rarely	Always	Often	Sometimes	Rarely	Rarely	Rarely	Rarely	Rarely	Always	Always	Always	Sometimes	Sometimes	Rarely	Sometimes	Rarely	Rarely	Strongly agree	Agree	Strongly agree	Strongly agree	Neutral	Strongly agree	Agree	Strongly agree	Strongly agree	Strongly agree	Agree	Agree	Disagree	Agree	Strongly agree	Strongly agree	Agree
166	Woman	Not Hispanic or Latino	White	Clinical doctorate (DPT)	28	3.5	Private outpatient office or group practice	Midwest	21-30 patients	Primarily adults	Expected	Encouraged	Me	Me	Rarely	Sometimes	Sometimes	Sometimes	Rarely	Never	Sometimes	Sometimes	Rarely	Often	Often	Often	Sometimes	Sometimes	Never	Often	Often	Never	Agree	Neutral	Agree	Agree	Neutral	Agree	Neutral	Neutral	Neutral	Agree	Neutral	Neutral	Agree	Neutral	Agree	Agree	Agree
167	Woman	Not Hispanic or Latino	Asian	Clinical doctorate (DPT)	27	3	Acute care hospital	Southeast	11-20 patients	Primarily adults	Encouraged	Expected	Me	Me	Sometimes	Sometimes	Never	Never	Sometimes	Never	Sometimes	Never	Never	Often	Often	Sometimes	Sometimes	Sometimes	Never	Often	Never	Always	Strongly disagree	Neutral	Strongly agree	Disagree	Strongly disagree	Strongly agree	Neutral	Neutral	Strongly disagree	Strongly agree	Disagree	Disagree	Disagree	Disagree	Neutral	Agree	Strongly agree
168	Man	Not Hispanic or Latino	White	Clinical doctorate (DPT)	59	10	Private outpatient office or group practice	Northeast	More than 40 patients	Primarily adults	Expected	Encouraged	Me	Me	Often	Always	Always	Often	Sometimes	Rarely	Sometimes	Sometimes	Rarely	Often	Always	Often	Often	Rarely	Never	Sometimes	Sometimes	Rarely	Agree	Agree	Agree	Agree	Neutral	Agree	Neutral	Agree	Neutral	Agree	Agree	Agree	Agree	Neutral	Agree	Agree	Agree
169	Woman	Not Hispanic or Latino	White	Master's degree (MSPT)	56	25	Hospital-based outpatient facility or clinic	Southeast	21-30 patients	Primarily adults	Expected	Encouraged	Me	Me	Rarely	Never	Never	Rarely	Never	Never	Never	Never	Often	Rarely	Rarely	Rarely	Rarely	Never	Never	Rarely	Never	Rarely	Disagree	Disagree	Agree	Agree	Neutral	Strongly agree	Disagree	Agree	Disagree	Agree	Disagree	Disagree	Agree	Strongly disagree	Disagree	Disagree	Agree
170	Woman	Not Hispanic or Latino	White	Bachelor's degree (BPT)	60	37	Hospital-based outpatient facility or clinic	Midwest	More than 40 patients	Primarily adults	Expected	Expected	Clinicial assistants	Me	Sometimes	Often	Rarely	Often	Sometimes	Sometimes	Rarely	Rarely	Sometimes	Sometimes	Often	Often	Sometimes	Sometimes	Sometimes	Sometimes	Sometimes	Sometimes	Strongly agree	Strongly agree	Strongly agree	Agree	Disagree	Agree	Neutral	Agree	Agree	Agree	Agree	Agree	Agree	Neutral	Neutral	Agree	Agree
171	Not reported	Not reported	Not reported	Bachelor's degree (BPT)	55	30	Other	Midwest	31-40 patients	Primarily adults	Expected	Expected	Front office staff	Me	Rarely	Rarely	Never	Always	Never	Never	Never	Sometimes	Never	Always	Always	Always	Always	Always	Never	Always	Always	Never	Strongly disagree	Strongly disagree	Strongly agree	Strongly disagree	Strongly agree	Agree	Strongly disagree	Agree	Agree	Agree	Strongly disagree	Strongly disagree	Strongly disagree	Strongly disagree	Strongly agree	Strongly agree	Strongly agree
172	Woman	Not Hispanic or Latino	White	Clinical doctorate (DPT)	27	1	Acute care hospital	Southeast	21-30 patients	Primarily adults	Not expected or encouraged	Encouraged	Me	Me	Never	Never	Never	Never	Never	Never	Never	Always	Always	Always	Always	Always	Always	Always	Rarely	Always	Always	Always	Disagree	Disagree	Strongly agree	Disagree	Disagree	Strongly agree	Agree	Agree	Strongly agree	Strongly agree	Neutral	Disagree	Agree	Disagree	Strongly agree	Strongly agree	Strongly agree
173	Woman	Not Hispanic or Latino	White	Clinical doctorate (DPT)	58	36	Hospital-based outpatient facility or clinic	Northeast	More than 40 patients	Primarily adults	Expected	Expected	Me	Me	Often	Often	Often	Often	Often	Never	Often	Never	Often	Always	Always	Always	Always	Always	Never	Always	Never	Always	Strongly agree	Strongly agree	Strongly agree	Strongly agree	Neutral	Strongly agree	Agree	Agree	Agree	Strongly agree	Strongly agree	Agree	Agree	Neutral	Strongly agree	Strongly agree	Strongly agree
174	Woman	Not Hispanic or Latino	White	Clinical doctorate (DPT)	27	2	Acute care hospital	Midwest	31-40 patients	Primarily adults	Not expected or encouraged	Encouraged	We do not administer self-report surveys	Me	Never	Never	Never	Never	Never	Never	Never	Never	Never	Often	Always	Often	Often	Often	Sometimes	Often	Often	Often	Disagree	Neutral	Neutral	Strongly disagree	Neutral	Agree	Neutral	Neutral	Disagree	Strongly agree	Agree	Neutral	Agree	Neutral	Agree	Strongly agree	Strongly agree
175	Woman	Not Hispanic or Latino	Black or African American	Clinical doctorate (DPT)	44	5	Patient’s home / home care	Southeast	31-40 patients	Primarily adults	Expected	Expected	Me	Me	Never	Always	Never	Always	Always	Never	Never	Always	Always	Never	Always	Always	Always	Always	Never	Often	Often	Often	Agree	Strongly disagree	Strongly agree	Neutral	Agree	Agree	Neutral	Disagree	Agree	Agree	Strongly disagree	Strongly disagree	Strongly disagree	Neutral	Neutral	Disagree	Agree
176	Woman	Not Hispanic or Latino	White	PhD or other advanced degree	55	39	Acute care hospital	Northeast	21-30 patients	Primarily children	Encouraged	Expected	Me	Me	Sometimes	Often	Often	Sometimes	Often	Often	Often	Sometimes	Never	Often	Often	Often	Sometimes	Sometimes	Always	Often	Sometimes	Never	Disagree	Neutral	Disagree	Neutral	Neutral	Agree	Agree	Neutral	Strongly disagree	Strongly agree	Neutral	Agree	Neutral	Agree	Strongly agree	Strongly agree	Agree
177	Woman	Not Hispanic or Latino	White	Clinical doctorate (DPT)	29	4	Hospital-based outpatient facility or clinic	Midwest	31-40 patients	Primarily children	Encouraged	Encouraged	Me	Me	Rarely	Rarely	Never	Rarely	Never	Never	Rarely	Never	Never	Often	Often	Often	Often	Sometimes	Never	Often	Rarely	Never	Disagree	Neutral	Strongly agree	Neutral	Disagree	Strongly agree	Neutral	Agree	Agree	Strongly agree	Neutral	Neutral	Agree	Agree	Agree	Agree	Agree
178	Woman	Not Hispanic or Latino	White	PhD or other advanced degree	55	33	Acute care hospital	Midwest	21-30 patients	Primarily adults	Not expected or encouraged	Encouraged	We do not administer self-report surveys	Another clinician or practitioner	Never	Never	Never	Never	Never	Never	Never	Never	Never	Often	Often	Often	Sometimes	Often	Sometimes	Often	Often	Often	Disagree	Disagree	Neutral	Agree	Neutral	Disagree	Strongly disagree	Strongly disagree	Strongly disagree	Strongly agree	Neutral	Agree	Neutral	Agree	Strongly agree	Strongly agree	Strongly agree
179	Man	Not Hispanic or Latino	Asian	Clinical doctorate (DPT)	34	7	Hospital-based outpatient facility or clinic	Northeast	11-20 patients	Primarily adults	Encouraged	Encouraged	Front office staff	Me	Often	Often	Sometimes	Always	Rarely	Always	Sometimes	Always	Always	Always	Always	Always	Always	Always	Always	Always	Always	Always	Agree	Agree	Agree	Neutral	Strongly agree	Agree	Strongly agree	Strongly agree	Strongly agree	Strongly agree	Agree	Agree	Agree	Neutral	Strongly agree	Strongly agree	Agree
180	Woman	Not Hispanic or Latino	White	Master's degree (MSPT)	39	16	Hospital-based outpatient facility or clinic	Midwest	31-40 patients	Primarily adults	Expected	Expected	Me	Me	Always	Often	Sometimes	Often	Sometimes	Sometimes	Sometimes	Often	Never	Always	Always	Often	Always	Often	Sometimes	Always	Sometimes	Never	Strongly agree	Strongly agree	Strongly agree	Strongly agree	Neutral	Strongly agree	Strongly agree	Strongly agree	Strongly agree	Strongly agree	Neutral	Strongly agree	Strongly agree	Agree	Strongly agree	Strongly agree	Strongly agree
181	Woman	Not Hispanic or Latino	White	Bachelor's degree (BPT)	68	41	Patient’s home / home care	Southeast	21-30 patients	Primarily adults	Not expected or encouraged	Expected	We do not administer self-report surveys	Me	Never	Never	Never	Never	Never	Never	Never	Never	Never	Sometimes	Always	Often	Sometimes	Often	Never	Always	Sometimes	Never	Neutral	Neutral	Agree	Neutral	Neutral	Agree	Neutral	Neutral	Neutral	Neutral	Neutral	Neutral	Neutral	Neutral	Strongly agree	Strongly agree	Strongly agree
182	Woman	Not Hispanic or Latino	White	Clinical doctorate (DPT)	26	1	Health and wellness facility	Northeast	31-40 patients	Primarily adults	Not expected or encouraged	Not expected or encouraged	Me	Me	Rarely	Rarely	Rarely	Rarely	Rarely	Rarely	Rarely	Rarely	Rarely	Sometimes	Sometimes	Sometimes	Never	Sometimes	Sometimes	Sometimes	Sometimes	Sometimes	Agree	Agree	Agree	Agree	Agree	Agree	Agree	Agree	Disagree	Agree	Agree	Agree	Agree	Agree	Strongly agree	Strongly agree	Strongly agree
183	Woman	Not Hispanic or Latino	White	Clinical doctorate (DPT)	35	9	Hospital-based outpatient facility or clinic	Midwest	11-20 patients	Primarily adults	Expected	Expected	Me	Me	Always	Often	Often	Never	Often	Never	Often	Often	Never	Always	Always	Always	Always	Rarely	Never	Always	Always	Always	Agree	Agree	Agree	Agree	Disagree	Agree	Disagree	Disagree	Disagree	Strongly agree	Agree	Agree	Agree	Agree	Agree	Strongly agree	Neutral
184	Man	Not Hispanic or Latino	White	Clinical doctorate (DPT)	35	4	Private outpatient office or group practice	Pacific	21-30 patients	Primarily adults	Encouraged	Not expected or encouraged	Front office staff	Me	Rarely	Sometimes	Sometimes	Sometimes	Never	Never	Sometimes	Rarely	Sometimes	Often	Often	Sometimes	Often	Sometimes	Never	Rarely	Rarely	Rarely	Agree	Neutral	Agree	Neutral	Agree	Strongly agree	Neutral	Agree	Neutral	Strongly agree	Agree	Neutral	Neutral	Disagree	Agree	Strongly agree	Strongly agree
185	Woman	Not Hispanic or Latino	White	Clinical doctorate (DPT)	32	6	Private outpatient office or group practice	Midwest	31-40 patients	Primarily adults	Encouraged	Encouraged	Front office staff	Me	Sometimes	Often	Sometimes	Often	Sometimes	Rarely	Often	Rarely	Often	Often	Often	Often	Often	Sometimes	Rarely	Sometimes	Rarely	Rarely	Agree	Agree	Agree	Agree	Neutral	Agree	Agree	Agree	Disagree	Agree	Neutral	Agree	Agree	Agree	Disagree	Agree	Agree
186	Man	Not reported	White	Clinical doctorate (DPT)	31	5	Acute care hospital	Northeast	More than 40 patients	Primarily adults	Not expected or encouraged	Encouraged	We do not administer self-report surveys	We do not administer performance-based tests	Never	Never	Never	Never	Never	Rarely	Never	Never	Sometimes	Sometimes	Sometimes	Sometimes	Never	Rarely	Often	Sometimes	Always	Always	Disagree	Disagree	Strongly agree	Strongly disagree	Neutral	Strongly agree	Strongly disagree	Neutral	Neutral	Strongly agree	Neutral	Neutral	Disagree	Neutral	Agree	Agree	Agree
187	Man	Not Hispanic or Latino	White	Clinical doctorate (DPT)	37	11	Private outpatient office or group practice	Midwest	More than 40 patients	Primarily adults	Expected	Expected	Me	Me	Sometimes	Often	Rarely	Sometimes	Never	Rarely	Sometimes	Rarely	Rarely	Often	Often	Often	Often	Sometimes	Sometimes	Sometimes	Rarely	Rarely	Agree	Agree	Agree	Agree	Neutral	Agree	Agree	Agree	Agree	Agree	Neutral	Neutral	Neutral	Neutral	Neutral	Agree	Disagree
188	Woman	Not Hispanic or Latino	White	Clinical doctorate (DPT)	37	5	Private outpatient office or group practice	Pacific	More than 40 patients	Primarily adults	Expected	Encouraged	Front office staff	Me	Sometimes	Always	Often	Often	Rarely	Never	Often	Sometimes	Sometimes	Always	Always	Always	Always	Often	Never	Always	Rarely	Never	Strongly agree	Strongly agree	Strongly agree	Strongly agree	Strongly agree	Strongly agree	Agree	Strongly agree	Strongly agree	Strongly agree	Neutral	Neutral	Neutral	Agree	Agree	Neutral	Strongly agree
189	Man	Not Hispanic or Latino	White	Clinical doctorate (DPT)	26	1	Hospital-based outpatient facility or clinic	Midwest	21-30 patients	Primarily adults	Expected	Expected	Me	Me	Rarely	Often	Rarely	Often	Often	Sometimes	Rarely	Often	Often	Often	Often	Rarely	Often	Often	Sometimes	Sometimes	Often	Sometimes	Agree	Agree	Agree	Agree	Neutral	Strongly agree	Strongly agree	Strongly agree	Strongly agree	Strongly agree	Neutral	Neutral	Agree	Neutral	Agree	Agree	Agree
190	Woman	Not Hispanic or Latino	White	Clinical doctorate (DPT)	35	10	Health and wellness facility	Midwest	1-10 patients	Primarily adults	Encouraged	Expected	Me	Me	Sometimes	Rarely	Sometimes	Never	Never	Never	Sometimes	Sometimes	Never	Sometimes	Sometimes	Sometimes	Never	Never	Never	Sometimes	Sometimes	Never	Neutral	Neutral	Agree	Neutral	Strongly disagree	Strongly agree	Disagree	Agree	Disagree	Strongly agree	Neutral	Disagree	Neutral	Disagree	Agree	Agree	Agree
191	Woman	Not Hispanic or Latino	White	Clinical doctorate (DPT)	32	7	Private outpatient office or group practice	Pacific	More than 40 patients	Primarily adults	Expected	Expected	Front office staff	Me	Rarely	Always	Rarely	Often	Never	Never	Often	Often	Sometimes	Always	Always	Sometimes	Often	Never	Never	Always	Rarely	Rarely	Strongly agree	Agree	Neutral	Neutral	Strongly agree	Strongly agree	Agree	Agree	Neutral	Strongly agree	Neutral	Agree	Agree	Agree	Agree	Strongly agree	Strongly agree
192	Man	Not Hispanic or Latino	White	Clinical doctorate (DPT)	36	11	Private outpatient office or group practice	Midwest	31-40 patients	Primarily adults	Expected	Expected	Front office staff	Another clinician or practitioner	Sometimes	Always	Sometimes	Rarely	Rarely	Never	Sometimes	Often	Sometimes	Sometimes	Sometimes	Sometimes	Sometimes	Rarely	Never	Sometimes	Often	Sometimes	Agree	Neutral	Agree	Neutral	Neutral	Strongly agree	Agree	Agree	Agree	Strongly agree	Agree	Agree	Neutral	Neutral	Neutral	Agree	Agree
193	Man	Not Hispanic or Latino	White	Clinical doctorate (DPT)	44	19	Private outpatient office or group practice	Pacific	31-40 patients	Primarily adults	Encouraged	Not expected or encouraged	Me	Me	Always	Always	Often	Often	Sometimes	Rarely	Often	Often	Never	Sometimes	Sometimes	Sometimes	Rarely	Sometimes	Rarely	Sometimes	Sometimes	Never	Agree	Agree	Agree	Agree	Agree	Agree	Neutral	Neutral	Neutral	Strongly agree	Neutral	Neutral	Agree	Agree	Neutral	Agree	Agree
194	Man	Not Hispanic or Latino	White	Clinical doctorate (DPT)	42	13	Private outpatient office or group practice	Rocky Mountains	More than 40 patients	Primarily adults	Not expected or encouraged	Not expected or encouraged	Front office staff	Me	Sometimes	Sometimes	Rarely	Often	Rarely	Never	Never	Rarely	Never	Sometimes	Often	Sometimes	Often	Never	Never	Never	Rarely	Never	Neutral	Agree	Strongly agree	Agree	Strongly agree	Agree	Disagree	Disagree	Strongly agree	Strongly agree	Agree	Neutral	Neutral	Disagree	Disagree	Neutral	Strongly agree
195	Woman	Not Hispanic or Latino	White	Clinical doctorate (DPT)	36	12	Acute care hospital	Northeast	1-10 patients	Primarily adults	Not expected or encouraged	Expected	We do not administer self-report surveys	Me	Rarely	Rarely	Rarely	Never	Rarely	Rarely	Rarely	Rarely	Rarely	Always	Always	Sometimes	Always	Always	Sometimes	Always	Sometimes	Always	Agree	Neutral	Agree	Agree	Neutral	Agree	Disagree	Agree	Agree	Agree	Neutral	Neutral	Agree	Agree	Strongly agree	Strongly agree	Strongly agree
196	Woman	Not Hispanic or Latino	White	Clinical doctorate (DPT)	35	10	Private outpatient office or group practice	Southwest	31-40 patients	Primarily adults	Expected	Expected	Me	Me	Often	Always	Often	Always	Sometimes	Rarely	Sometimes	Rarely	Rarely	Always	Always	Often	Always	Sometimes	Rarely	Sometimes	Rarely	Rarely	Strongly agree	Strongly agree	Strongly agree	Agree	Strongly agree	Strongly agree	Agree	Agree	Strongly agree	Strongly agree	Strongly agree	Strongly agree	Strongly agree	Agree	Agree	Strongly agree	Strongly agree
197	Woman	Not Hispanic or Latino	White	Clinical doctorate (DPT)	32	7	School system (pre-secondary)	Northeast	21-30 patients	Primarily children	Not expected or encouraged	Encouraged	We do not administer self-report surveys	Me	Rarely	Rarely	Rarely	Sometimes	Sometimes	Sometimes	Sometimes	Sometimes	Sometimes	Often	Often	Often	Often	Often	Sometimes	Often	Often	Sometimes	Neutral	Neutral	Neutral	Neutral	Neutral	Strongly agree	Disagree	Neutral	Strongly agree	Strongly agree	Agree	Agree	Agree	Agree	Agree	Strongly agree	Neutral
198	Woman	Not Hispanic or Latino	White	Clinical doctorate (DPT)	42	19	Hospital-based outpatient facility or clinic	Midwest	More than 40 patients	Primarily adults	Expected	Expected	Me	Me	Sometimes	Sometimes	Rarely	Sometimes	Never	Never	Rarely	Sometimes	Sometimes	Always	Always	Always	Always	Often	Often	Often	Often	Often	Disagree	Neutral	Agree	Strongly disagree	Strongly agree	Agree	Strongly disagree	Agree	Strongly disagree	Agree	Disagree	Disagree	Disagree	Strongly disagree	Agree	Agree	Strongly agree
199	Woman	Not Hispanic or Latino	White	Clinical doctorate (DPT)	38	13	Private outpatient office or group practice	Midwest	1-10 patients	Primarily children	Not expected or encouraged	Encouraged	Me	Me	Rarely	Sometimes	Rarely	Rarely	Rarely	Rarely	Sometimes	Rarely	Rarely	Sometimes	Sometimes	Sometimes	Sometimes	Sometimes	Sometimes	Sometimes	Sometimes	Sometimes	Agree	Neutral	Strongly agree	Strongly agree	Neutral	Strongly agree	Neutral	Agree	Strongly agree	Strongly agree	Agree	Agree	Neutral	Neutral	Agree	Agree	Agree
200	Woman	Not Hispanic or Latino	White	Clinical doctorate (DPT)	41	16	Hospital-based outpatient facility or clinic	Pacific	21-30 patients	Primarily adults	Expected	Encouraged	Front office staff	Me	Rarely	Sometimes	Never	Rarely	Never	Never	Sometimes	Never	Never	Often	Often	Rarely	Never	Never	Never	Often	Never	Never	Strongly agree	Neutral	Strongly agree	Agree	Neutral	Strongly agree	Neutral	Agree	Strongly agree	Strongly agree	Disagree	Neutral	Neutral	Neutral	Agree	Strongly agree	Strongly agree
201	Man	Not Hispanic or Latino	Asian	Clinical doctorate (DPT)	39	15	Skilled nursing facility (SNF) / long-term care	Pacific	More than 40 patients	Primarily adults	Encouraged	Expected	Me	Me	Sometimes	Sometimes	Sometimes	Sometimes	Sometimes	Never	Sometimes	Sometimes	Never	Often	Often	Often	Often	Often	Never	Often	Often	Rarely	Agree	Neutral	Agree	Neutral	Agree	Agree	Agree	Agree	Neutral	Neutral	Neutral	Neutral	Agree	Neutral	Agree	Agree	Neutral
202	Woman	Not Hispanic or Latino	White	Clinical doctorate (DPT)	33	9.5	Skilled nursing facility (SNF) / long-term care	Northeast	11-20 patients	Primarily adults	Not expected or encouraged	Not expected or encouraged	We do not administer self-report surveys	Me	Never	Never	Never	Never	Never	Never	Never	Never	Never	Sometimes	Often	Often	Often	Rarely	Never	Sometimes	Often	Never	Agree	Agree	Agree	Disagree	Neutral	Strongly agree	Disagree	Agree	Disagree	Strongly agree	Neutral	Agree	Agree	Neutral	Disagree	Agree	Agree
203	Woman	Not Hispanic or Latino	White	Clinical doctorate (DPT)	31	5	Private outpatient office or group practice	Southeast	More than 40 patients	Primarily adults	Expected	Expected	Me	Me	Always	Always	Always	Always	Always	Never	Always	Often	Often	Always	Always	Always	Always	Always	Never	Always	Always	Always	Agree	Agree	Agree	Agree	Agree	Agree	Agree	Neutral	Agree	Strongly agree	Strongly agree	Strongly agree	Strongly agree	Agree	Strongly agree	Strongly agree	Strongly agree
204	Woman	Not Hispanic or Latino	White	Clinical doctorate (DPT)	27	2	Private outpatient office or group practice	Midwest	11-20 patients	Primarily adults	Not expected or encouraged	Not expected or encouraged	Me	Me	Never	Never	Never	Never	Never	Never	Never	Never	Never	Always	Always	Always	Always	Always	Always	Always	Always	Always	Agree	Agree	Agree	Agree	Neutral	Agree	Agree	Agree	Disagree	Strongly agree	Agree	Neutral	Agree	Neutral	Strongly agree	Strongly agree	Strongly agree
205	Woman	Not Hispanic or Latino	White	Clinical doctorate (DPT)	31	4	Hospital-based outpatient facility or clinic	Pacific	More than 40 patients	Primarily adults	Expected	Expected	Me	Me	Always	Always	Always	Always	Always	Sometimes	Always	Always	Always	Always	Always	Always	Always	Always	Sometimes	Always	Always	Always	Strongly agree	Strongly agree	Strongly agree	Neutral	Strongly agree	Strongly agree	Strongly agree	Strongly agree	Strongly agree	Strongly agree	Strongly agree	Agree	Strongly agree	Agree	Strongly agree	Strongly agree	Strongly agree
206	Man	Not Hispanic or Latino	White	PhD or other advanced degree	32	9	Private outpatient office or group practice	Northeast	11-20 patients	Even distribution of children and adults	Expected	Expected	Me	Me	Always	Always	Sometimes	Always	Sometimes	Sometimes	Often	Often	Never	Always	Always	Often	Often	Often	Sometimes	Often	Rarely	Never	Strongly agree	Strongly agree	Strongly agree	Strongly agree	Neutral	Strongly agree	Strongly disagree	Agree	Strongly agree	Strongly agree	Agree	Strongly agree	Strongly agree	Agree	Agree	Strongly agree	Strongly agree
207	Woman	Not Hispanic or Latino	White	Clinical doctorate (DPT)	30	7	Patient’s home / home care	Northeast	21-30 patients	Primarily children	Encouraged	Encouraged	Me	Me	Rarely	Sometimes	Sometimes	Never	Sometimes	Never	Sometimes	Never	Never	Sometimes	Sometimes	Sometimes	Never	Rarely	Never	Sometimes	Never	Never	Agree	Neutral	Agree	Agree	Strongly disagree	Strongly agree	Neutral	Agree	Agree	Strongly agree	Neutral	Disagree	Neutral	Neutral	Agree	Strongly agree	Disagree
208	Man	Not Hispanic or Latino	White	Clinical doctorate (DPT)	35	11	Private outpatient office or group practice	Midwest	31-40 patients	Primarily adults	Not expected or encouraged	Expected	Me	Me	Rarely	Sometimes	Sometimes	Sometimes	Rarely	Rarely	Often	Never	Never	Often	Often	Sometimes	Often	Sometimes	Rarely	Often	Rarely	Rarely	Neutral	Agree	Agree	Neutral	Agree	Agree	Agree	Agree	Neutral	Strongly agree	Agree	Agree	Neutral	Neutral	Agree	Agree	Agree
209	Woman	Not Hispanic or Latino	White	Clinical doctorate (DPT)	27	3	Health and wellness facility	Southwest	More than 40 patients	Primarily adults	Not expected or encouraged	Expected	Me	Me	Never	Sometimes	Sometimes	Always	Never	Never	Never	Never	Sometimes	Always	Always	Always	Always	Always	Always	Always	Always	Always	Disagree	Disagree	Strongly agree	Disagree	Agree	Agree	Neutral	Disagree	Strongly disagree	Strongly agree	Disagree	Strongly disagree	Strongly disagree	Agree	Strongly agree	Strongly agree	Neutral
210	Woman	Not Hispanic or Latino	White	Clinical doctorate (DPT)	39	6	Acute care hospital	Northeast	21-30 patients	Primarily adults	Not expected or encouraged	Encouraged	We do not administer self-report surveys	Me	Never	Never	Never	Never	Never	Never	Never	Never	Never	Often	Often	Often	Often	Often	Rarely	Often	Sometimes	Rarely	Agree	Strongly agree	Strongly agree	Strongly agree	Strongly agree	Strongly agree	Disagree	Agree	Agree	Strongly agree	Strongly agree	Strongly agree	Strongly agree	Agree	Strongly agree	Strongly agree	Strongly agree
211	Woman	Not Hispanic or Latino	White	Clinical doctorate (DPT)	28	4	Acute care hospital	Northeast	21-30 patients	Primarily adults	Not expected or encouraged	Encouraged	We do not administer self-report surveys	Me	Never	Never	Never	Never	Never	Never	Never	Never	Never	Sometimes	Sometimes	Rarely	Often	Rarely	Sometimes	Often	Sometimes	Sometimes	Neutral	Disagree	Neutral	Neutral	Disagree	Agree	Neutral	Neutral	Neutral	Agree	Strongly agree	Agree	Agree	Neutral	Agree	Agree	Agree
212	Man	Not Hispanic or Latino	White	PhD or other advanced degree	49	23	Private outpatient office or group practice	Pacific	1-10 patients	Primarily adults	Not expected or encouraged	Expected	Another clinician or practitioner	Me	Sometimes	Sometimes	Sometimes	Never	Sometimes	Never	Often	Often	Never	Often	Often	Sometimes	Never	Sometimes	Never	Often	Never	Never	Disagree	Strongly disagree	Strongly agree	Strongly disagree	Neutral	Agree	Strongly disagree	Neutral	Strongly disagree	Strongly agree	Disagree	Strongly disagree	Strongly disagree	Strongly disagree	Strongly agree	Strongly agree	Strongly agree
213	Man	Not Hispanic or Latino	White	Clinical doctorate (DPT)	49	21	Acute care hospital	Noncontigous U.S.	11-20 patients	Primarily children	Encouraged	Encouraged	Me	Me	Sometimes	Sometimes	Sometimes	Rarely	Sometimes	Rarely	Sometimes	Sometimes	Rarely	Sometimes	Sometimes	Rarely	Sometimes	Sometimes	Rarely	Sometimes	Sometimes	Rarely	Agree	Agree	Agree	Agree	Neutral	Agree	Disagree	Agree	Disagree	Strongly agree	Neutral	Agree	Agree	Neutral	Agree	Agree	Agree
214	Man	Not Hispanic or Latino	White	Clinical doctorate (DPT)	29	4	Private outpatient office or group practice	Southeast	More than 40 patients	Primarily adults	Expected	Expected	Front office staff	Me	Often	Always	Often	Always	Often	Never	Often	Often	Often	Always	Always	Always	Always	Always	Never	Always	Always	Always	Neutral	Disagree	Agree	Agree	Neutral	Agree	Disagree	Neutral	Neutral	Strongly agree	Neutral	Disagree	Neutral	Disagree	Agree	Agree	Agree
215	Woman	Not Hispanic or Latino	White	Clinical doctorate (DPT)	56	35	Hospital-based outpatient facility or clinic	Northeast	11-20 patients	Primarily children	Encouraged	Expected	Me	Me	Rarely	Rarely	Rarely	Rarely	Rarely	Rarely	Rarely	Rarely	Rarely	Always	Always	Often	Often	Sometimes	Never	Often	Never	Never	Neutral	Neutral	Strongly agree	Strongly agree	Agree	Strongly agree	Agree	Strongly agree	Strongly agree	Strongly agree	Strongly agree	Strongly agree	Agree	Neutral	Strongly agree	Strongly agree	Strongly disagree
216	Man	Not Hispanic or Latino	White	Clinical doctorate (DPT)	33	6	Hospital-based outpatient facility or clinic	Midwest	More than 40 patients	Primarily adults	Expected	Encouraged	Front office staff	Me	Rarely	Often	Sometimes	Often	Rarely	Never	Rarely	Rarely	Never	Often	Often	Often	Often	Often	Never	Often	Rarely	Never	Agree	Neutral	Agree	Neutral	Neutral	Agree	Agree	Agree	Agree	Agree	Disagree	Neutral	Disagree	Disagree	Agree	Strongly agree	Strongly agree
217	Woman	Hispanic or Latino	White	Clinical doctorate (DPT)	33	6	Acute care hospital	Southwest	21-30 patients	Primarily adults	Not expected or encouraged	Expected	We do not administer self-report surveys	Me	Never	Never	Never	Never	Never	Never	Never	Never	Never	Often	Always	Often	Often	Often	Rarely	Always	Often	Often	Strongly disagree	Neutral	Strongly agree	Neutral	Neutral	Agree	Agree	Neutral	Disagree	Agree	Agree	Agree	Agree	Agree	Strongly agree	Strongly agree	Strongly agree
218	Woman	Not Hispanic or Latino	White	Clinical doctorate (DPT)	61	32	Other	Northeast	11-20 patients	Primarily adults	Encouraged	Expected	Me	Me	Sometimes	Sometimes	Sometimes	Sometimes	Rarely	Never	Sometimes	Rarely	Never	Always	Always	Always	Always	Often	Never	Often	Sometimes	Never	Agree	Agree	Agree	Agree	Disagree	Agree	Neutral	Agree	Agree	Agree	Agree	Agree	Agree	Neutral	Agree	Strongly agree	Agree
219	Woman	Not Hispanic or Latino	White	PhD or other advanced degree	42	17	Acute care hospital	Southeast	1-10 patients	Primarily adults	Not expected or encouraged	Not expected or encouraged	We do not administer self-report surveys	Me	Never	Never	Never	Never	Never	Never	Never	Never	Never	Sometimes	Sometimes	Rarely	Never	Rarely	Never	Rarely	Never	Never	Disagree	Neutral	Agree	Neutral	Neutral	Agree	Agree	Agree	Strongly disagree	Strongly agree	Neutral	Neutral	Agree	Neutral	Agree	Agree	Agree
220	Woman	Not Hispanic or Latino	More than one race	Clinical doctorate (DPT)	28	0.5	Private outpatient office or group practice	Pacific	More than 40 patients	Primarily adults	Expected	Expected	Front office staff	Me	Sometimes	Sometimes	Sometimes	Always	Sometimes	Never	Often	Sometimes	Always	Always	Always	Always	Always	Always	Sometimes	Always	Always	Never	Strongly agree	Strongly agree	Strongly agree	Strongly agree	Strongly agree	Strongly agree	Strongly agree	Strongly agree	Strongly agree	Strongly agree	Strongly agree	Strongly agree	Strongly agree	Strongly agree	Strongly agree	Strongly agree	Strongly agree
221	Woman	Not reported	Not reported	Clinical doctorate (DPT)	42	17	School system (pre-secondary)	Northeast	31-40 patients	Primarily children	Not expected or encouraged	Encouraged	Me	Me	Always	Always	Always	Often	Often	Sometimes	Often	Often	Rarely	Always	Always	Often	Often	Often	Sometimes	Sometimes	Often	Rarely	Agree	Agree	Agree	Agree	Neutral	Neutral	Agree	Agree	Disagree	Agree	Neutral	Neutral	Neutral	Neutral	Agree	Agree	Agree
222	Man	Not Hispanic or Latino	Not reported	Clinical doctorate (DPT)		10	Hospital-based outpatient facility or clinic	Northeast	1-10 patients	Primarily adults	Expected	Expected	Me	Me	Always	Always	Always	Always	Rarely	Always	Often	Rarely	Rarely	Always	Always	Always	Always	Sometimes	Always	Often	Rarely	Rarely	Strongly agree	Strongly agree	Strongly agree	Strongly agree	Strongly agree	Strongly agree	Strongly agree	Strongly agree	Strongly agree	Strongly agree	Strongly agree	Strongly agree	Agree	Neutral	Strongly agree	Strongly agree	Strongly agree
223	Woman	Not Hispanic or Latino	White	Clinical doctorate (DPT)	52	15	Other	Midwest	1-10 patients	Primarily adults	Encouraged	Encouraged	Other	Other	Rarely	Rarely	Rarely	Never	Rarely	Never	Rarely	Rarely	Never	Often	Often	Often	Never	Often	Never	Often	Never	Never	Disagree	Disagree	Strongly disagree	Disagree	Neutral	Strongly agree	Disagree	Agree	Strongly disagree	Strongly agree	Agree	Neutral	Agree	Agree	Neutral	Agree	Strongly agree
224	Man	Not Hispanic or Latino	White	Clinical doctorate (DPT)	35	5	Hospital-based outpatient facility or clinic	Rocky Mountains	More than 40 patients	Primarily adults	Expected	Expected	Front office staff	Me	Sometimes	Sometimes	Sometimes	Sometimes	Sometimes	Rarely	Rarely	Sometimes	Rarely	Often	Often	Often	Often	Often	Rarely	Sometimes	Often	Rarely	Agree	Agree	Strongly agree	Neutral	Disagree	Strongly agree	Neutral	Neutral	Strongly agree	Strongly agree	Disagree	Neutral	Neutral	Neutral	Agree	Agree	Strongly agree
225	Man	Not Hispanic or Latino	White	Clinical doctorate (DPT)	33	4	Acute care hospital	Rocky Mountains	31-40 patients	Primarily adults	Not expected or encouraged	Encouraged	We do not administer self-report surveys	Me	Rarely	Sometimes	Sometimes	Sometimes	Sometimes	Rarely	Sometimes	Rarely	Rarely	Sometimes	Often	Often	Often	Often	Sometimes	Often	Sometimes	Never	Agree	Agree	Agree	Agree	Agree	Agree	Neutral	Agree	Agree	Neutral	Agree	Agree	Agree	Agree	Agree	Agree	Agree
226	Woman	Not Hispanic or Latino	White	PhD or other advanced degree	31	3	Private outpatient office or group practice	Midwest	More than 40 patients	Primarily adults	Expected	Expected	Front office staff	Me	Always	Always	Sometimes	Rarely	Never	Rarely	Often	Never	Never	Always	Always	Always	Sometimes	Often	Never	Always	Never	Never	Strongly agree	Neutral	Strongly agree	Neutral	Neutral	Strongly agree	Agree	Strongly agree	Agree	Strongly agree	Neutral	Agree	Strongly agree	Strongly agree	Strongly agree	Strongly agree	Strongly agree
227	Man	Not Hispanic or Latino	White	Clinical doctorate (DPT)		15	Other	Midwest	31-40 patients	Primarily adults	Expected	Encouraged	Front office staff	Me	Always	Always	Always	Always	Always	Never	Always	Always	Never	Often	Often	Often	Often	Often	Never	Often	Often	Never	Strongly agree	Strongly agree	Agree	Agree	Strongly agree	Strongly agree	Strongly agree	Agree	Agree	Strongly agree	Strongly agree	Strongly agree	Strongly agree	Strongly agree	Agree	Agree	Agree
228	Man	Hispanic or Latino	White	Clinical doctorate (DPT)	28	5	Private outpatient office or group practice	Northeast	More than 40 patients	Primarily adults	Expected	Encouraged	Me	Me	Often	Always	Often	Often	Often	Never	Always	Sometimes	Often	Always	Always	Always	Often	Often	Never	Always	Often	Sometimes	Strongly agree	Agree	Strongly agree	Neutral	Agree	Strongly agree	Agree	Agree	Strongly agree	Strongly agree	Neutral	Agree	Neutral	Neutral	Agree	Strongly agree	Agree
229	Woman	Hispanic or Latino	White	Clinical doctorate (DPT)	32	8	Academic institution (post-secondary)	Southeast	21-30 patients	Primarily adults	Encouraged	Expected	Me	Me	Sometimes	Sometimes	Sometimes	Never	Sometimes	Sometimes	Sometimes	Sometimes	Never	Often	Often	Often	Never	Often	Often	Often	Often	Never	Agree	Agree	Strongly agree	Strongly agree	Agree	Strongly agree	Neutral	Neutral	Agree	Strongly agree	Neutral	Agree	Agree	Agree	Agree	Agree	Neutral
230	Woman	Not Hispanic or Latino	White	Clinical doctorate (DPT)	33	11	Acute care hospital	Northeast	11-20 patients	Primarily adults	Not expected or encouraged	Not expected or encouraged	We do not administer self-report surveys	We do not administer performance-based tests	Never	Never	Never	Never	Never	Never	Never	Never	Never	Never	Never	Never	Never	Never	Never	Never	Never	Never	Neutral	Neutral	Neutral	Neutral	Neutral	Neutral	Neutral	Neutral	Neutral	Neutral	Neutral	Neutral	Neutral	Neutral	Neutral	Neutral	Neutral
231	Man	Not Hispanic or Latino	White	Clinical doctorate (DPT)	34	7	Private outpatient office or group practice	Midwest	More than 40 patients	Primarily adults	Expected	Expected	Front office staff	Me	Always	Always	Rarely	Always	Always	Rarely	Always	Always	Always	Often	Often	Often	Often	Often	Rarely	Often	Often	Rarely	Strongly agree	Strongly agree	Strongly agree	Strongly agree	Strongly agree	Strongly agree	Strongly agree	Strongly agree	Strongly agree	Strongly agree	Neutral	Strongly agree	Strongly agree	Strongly agree	Strongly agree	Strongly agree	Strongly agree
232	Man	Not Hispanic or Latino	White	Clinical doctorate (DPT)	38	13	Hospital-based outpatient facility or clinic	Midwest	11-20 patients	Primarily adults	Encouraged	Encouraged	Me	Me	Often	Often	Often	Often	Sometimes	Sometimes	Often	Often	Sometimes	Often	Often	Often	Often	Sometimes	Sometimes	Often	Sometimes	Rarely	Agree	Strongly agree	Agree	Agree	Strongly agree	Agree	Neutral	Neutral	Neutral	Strongly agree	Agree	Agree	Strongly agree	Agree	Agree	Strongly agree	Strongly agree
233	Woman	Not Hispanic or Latino	White	Clinical doctorate (DPT)	33	9	Private outpatient office or group practice	Pacific	Do not treat patients on a weekly basis	Primarily adults	Encouraged	Expected	Another clinician or practitioner	Me	Rarely	Rarely	Rarely	Rarely	Rarely	Rarely	Rarely	Never	Never	Always	Always	Always	Always	Always	Never	Always	Never	Never	Disagree	Agree	Agree	Neutral	Neutral	Agree	Agree	Agree	Agree	Agree	Neutral	Neutral	Agree	Agree	Strongly agree	Strongly agree	Strongly agree
234	Woman	Not Hispanic or Latino	White	Clinical doctorate (DPT)	29	5	Hospital-based outpatient facility or clinic	Southeast	31-40 patients	Primarily children	Encouraged	Encouraged	Me	Me	Rarely	Often	Sometimes	Sometimes	Sometimes	Sometimes	Often	Sometimes	Never	Often	Often	Sometimes	Often	Often	Sometimes	Often	Sometimes	Never	Agree	Neutral	Agree	Agree	Neutral	Strongly agree	Neutral	Strongly agree	Strongly agree	Strongly agree	Agree	Agree	Neutral	Neutral	Strongly agree	Strongly agree	Strongly agree
235	Woman	Not Hispanic or Latino	White	Clinical doctorate (DPT)	54	26	Hospital-based outpatient facility or clinic	Northeast	1-10 patients	Primarily children	Encouraged	Expected	Me	Me	Often	Often	Often	Rarely	Sometimes	Rarely	Often	Sometimes	Never	Often	Often	Often	Rarely	Sometimes	Never	Often	Sometimes	Never	Neutral	Neutral	Agree	Neutral	Neutral	Neutral	Neutral	Neutral	Agree	Agree	Neutral	Neutral	Neutral	Neutral	Agree	Agree	Agree
236	Woman	Not Hispanic or Latino	White	Clinical doctorate (DPT)	37	10	Academic institution (post-secondary)	Southeast	31-40 patients	Primarily adults	Expected	Expected	Me	Me	Sometimes	Often	Often	Often	Often	Often	Rarely	Sometimes	Sometimes	Sometimes	Often	Often	Often	Often	Often	Sometimes	Sometimes	Sometimes	Agree	Neutral	Agree	Neutral	Agree	Agree	Disagree	Neutral	Neutral	Strongly agree	Neutral	Neutral	Neutral	Agree	Neutral	Disagree	Disagree
237	Woman	Not Hispanic or Latino	White	Clinical doctorate (DPT)	40	15	School system (pre-secondary)	Northeast	1-10 patients	Primarily children	Not expected or encouraged	Expected	Another clinician or practitioner	Me	Sometimes	Rarely	Rarely	Rarely	Sometimes	Sometimes	Rarely	Never	Never	Sometimes	Often	Often	Often	Often	Often	Sometimes	Never	Never	Disagree	Disagree	Agree	Agree	Disagree	Agree	Agree	Agree	Neutral	Agree	Neutral	Neutral	Disagree	Neutral	Agree	Agree	Disagree
238	Woman	Not Hispanic or Latino	White	Clinical doctorate (DPT)	48	17	Skilled nursing facility (SNF) / long-term care	Rocky Mountains	11-20 patients	Primarily adults	Not expected or encouraged	Expected	Me	Me	Rarely	Rarely	Rarely	Rarely	Never	Never	Rarely	Rarely	Never	Often	Often	Often	Often	Often	Never	Often	Often	Never	Disagree	Neutral	Agree	Disagree	Disagree	Disagree	Strongly disagree	Neutral	Neutral	Agree	Neutral	Neutral	Neutral	Neutral	Agree	Agree	Agree
239	Woman	Not Hispanic or Latino	White	Clinical doctorate (DPT)	34	10	Patient’s home / home care	Pacific	11-20 patients	Primarily adults	Expected	Expected	Front office staff	Me	Often	Often	Sometimes	Often	Sometimes	Rarely	Often	Sometimes	Sometimes	Often	Often	Often	Often	Often	Sometimes	Often	Sometimes	Sometimes	Agree	Agree	Agree	Neutral	Neutral	Agree	Neutral	Neutral	Agree	Agree	Disagree	Neutral	Neutral	Neutral	Agree	Strongly agree	Agree
240	Woman	Not Hispanic or Latino	White	Clinical doctorate (DPT)	30	3	Private outpatient office or group practice	Pacific	31-40 patients	Primarily adults	Encouraged	Encouraged	Front office staff	Me	Sometimes	Often	Sometimes	Always	Rarely	Never	Often	Sometimes	Never	Sometimes	Sometimes	Sometimes	Always	Sometimes	Never	Sometimes	Never	Never	Neutral	Neutral	Agree	Neutral	Strongly agree	Strongly agree	Neutral	Agree	Agree	Agree	Neutral	Neutral	Agree	Neutral	Neutral	Agree	Agree
241	Woman	Not Hispanic or Latino	White	Clinical doctorate (DPT)	30	4	Academic institution (post-secondary)	Midwest	1-10 patients	Even distribution of children and adults	Encouraged	Encouraged	Front office staff	Me	Often	Often	Sometimes	Often	Rarely	Rarely	Often	Often	Rarely	Often	Often	Often	Often	Often	Rarely	Sometimes	Often	Rarely	Agree	Agree	Agree	Agree	Strongly agree	Strongly agree	Strongly agree	Strongly agree	Strongly agree	Strongly agree	Strongly agree	Strongly agree	Strongly agree	Neutral	Strongly agree	Strongly agree	Strongly agree
242	Man	Not Hispanic or Latino	White	Clinical doctorate (DPT)	38	9	Private outpatient office or group practice	Midwest	1-10 patients	Primarily adults	Expected	Not expected or encouraged	Front office staff	Me	Rarely	Often	Sometimes	Often	Sometimes	Never	Sometimes	Rarely	Sometimes	Rarely	Sometimes	Sometimes	Rarely	Sometimes	Never	Sometimes	Rarely	Never	Agree	Neutral	Disagree	Neutral	Agree	Strongly agree	Neutral	Agree	Agree	Agree	Neutral	Neutral	Neutral	Neutral	Disagree	Neutral	Agree
243	Woman	Not Hispanic or Latino	White	Clinical doctorate (DPT)	35	9	School system (pre-secondary)	Northeast	11-20 patients	Primarily children	Not expected or encouraged	Expected	We do not administer self-report surveys	Me	Never	Never	Never	Never	Never	Rarely	Never	Never	Never	Rarely	Often	Rarely	Never	Often	Sometimes	Sometimes	Rarely	Never	Disagree	Disagree	Agree	Agree	Neutral	Agree	Agree	Agree	Neutral	Agree	Disagree	Disagree	Neutral	Neutral	Agree	Agree	Neutral
244	Woman	Not Hispanic or Latino	White	Clinical doctorate (DPT)	40	14	Academic institution (post-secondary)	Southeast	Do not treat patients on a weekly basis	Primarily adults	Expected	Expected	Me	Me	Always	Always	Always	Always	Always	Always	Always	Always	Always	Always	Always	Always	Always	Always	Always	Always	Always	Always	Strongly agree	Strongly agree	Strongly agree	Strongly agree	Agree	Strongly agree	Strongly agree	Strongly agree	Agree	Strongly agree	Strongly agree	Strongly agree	Strongly agree	Strongly agree	Strongly agree	Strongly agree	Strongly agree
245	Woman	Hispanic or Latino	White	Clinical doctorate (DPT)	38	10	Private outpatient office or group practice	Rocky Mountains	21-30 patients	Primarily adults	Expected	Encouraged	Front office staff	Me	Rarely	Often	Rarely	Often	Never	Never	Never	Rarely	Never	Often	Often	Often	Often	Often	Never	Sometimes	Rarely	Never	Disagree	Disagree	Strongly agree	Neutral	Agree	Strongly agree	Neutral	Agree	Agree	Strongly agree	Disagree	Disagree	Disagree	Disagree	Neutral	Agree	Agree
246	Woman	Not Hispanic or Latino	White	PhD or other advanced degree	28	3	Acute care hospital	Noncontigous U.S.	21-30 patients	Primarily adults	Not expected or encouraged	Not expected or encouraged	We do not administer self-report surveys	Me	Never	Never	Never	Never	Never	Rarely	Never	Never	Never	Always	Always	Always	Always	Always	Sometimes	Always	Rarely	Rarely	Agree	Agree	Agree	Agree	Agree	Agree	Agree	Agree	Agree	Agree	Agree	Agree	Agree	Agree	Strongly agree	Strongly agree	Strongly agree
247	Woman	Not Hispanic or Latino	White	Clinical doctorate (DPT)	46	23	Hospital-based outpatient facility or clinic	Southeast	21-30 patients	Primarily adults	Expected	Encouraged	Front office staff	Me	Always	Always	Always	Always	Often	Never	Often	Often	Sometimes	Always	Always	Always	Always	Often	Never	Often	Often	Sometimes	Agree	Agree	Strongly agree	Agree	Agree	Agree	Neutral	Agree	Neutral	Strongly agree	Neutral	Agree	Neutral	Agree	Strongly agree	Strongly agree	Strongly agree
248	Woman	Not Hispanic or Latino	White	Clinical doctorate (DPT)		46	Patient’s home / home care	Midwest	11-20 patients	Even distribution of children and adults	Not expected or encouraged	Expected	We do not administer self-report surveys	Me	Never	Never	Never	Never	Never	Never	Never	Never	Never	Always	Always	Sometimes	Always	Always	Never	Always	Always	Never	Neutral	Neutral	Neutral	Neutral	Neutral	Neutral	Neutral	Neutral	Neutral	Neutral	Neutral	Neutral	Neutral	Neutral	Strongly agree	Strongly agree	Strongly agree
249	Woman	Not Hispanic or Latino	White	Clinical doctorate (DPT)	56	29	Acute care hospital	Pacific	31-40 patients	Primarily adults	Not expected or encouraged	Expected	Me	Me	Rarely	Rarely	Rarely	Never	Never	Never	Never	Rarely	Never	Often	Often	Often	Often	Often	Sometimes	Often	Often	Sometimes	Neutral	Neutral	Neutral	Neutral	Neutral	Neutral	Neutral	Neutral	Strongly agree	Strongly agree	Neutral	Neutral	Neutral	Neutral	Strongly agree	Strongly agree	Strongly agree
250	Woman	Not Hispanic or Latino	White	Master's degree (MSPT)	57	28	Inpatient rehabilitation facility (IRF)	Pacific	1-10 patients	Primarily adults	Encouraged	Encouraged	We do not administer self-report surveys	Me	Rarely	Rarely	Rarely	Rarely	Sometimes	Never	Rarely	Rarely	Often	Sometimes	Often	Often	Rarely	Often	Never	Sometimes	Sometimes	Often	Neutral	Neutral	Agree	Neutral	Neutral	Agree	Agree	Neutral	Strongly disagree	Agree	Agree	Neutral	Neutral	Neutral	Neutral	Agree	Neutral
251	Man	Not Hispanic or Latino	White	Clinical doctorate (DPT)	32	8	Private outpatient office or group practice	Southeast	31-40 patients	Primarily adults	Expected	Expected	Front office staff	Me	Sometimes	Sometimes	Sometimes	Sometimes	Sometimes	Sometimes	Sometimes	Sometimes	Sometimes	Sometimes	Sometimes	Sometimes	Sometimes	Sometimes	Never	Sometimes	Sometimes	Never	Agree	Agree	Agree	Agree	Agree	Agree	Agree	Agree	Agree	Agree	Agree	Agree	Agree	Agree	Agree	Agree	Agree
252	Woman	Not Hispanic or Latino	White	Clinical doctorate (DPT)	55	32	Private outpatient office or group practice	Northeast	11-20 patients	Primarily children	Not expected or encouraged	Expected	Me	Me	Sometimes	Sometimes	Never	Sometimes	Sometimes	Never	Sometimes	Never	Never	Always	Always	Always	Sometimes	Often	Sometimes	Often	Never	Never	Neutral	Agree	Strongly agree	Strongly agree	Neutral	Agree	Neutral	Agree	Agree	Agree	Agree	Agree	Agree	Agree	Strongly agree	Strongly agree	Strongly agree
253	Woman	Not Hispanic or Latino	White	Clinical doctorate (DPT)	32	9	Hospital-based outpatient facility or clinic	Southeast	21-30 patients	Primarily children	Encouraged	Encouraged	Me	Me	Often	Often	Often	Often	Rarely	Never	Often	Never	Never	Often	Often	Often	Often	Rarely	Never	Often	Never	Never	Agree	Agree	Agree	Neutral	Agree	Strongly agree	Agree	Strongly agree	Strongly agree	Strongly agree	Agree	Agree	Agree	Disagree	Agree	Agree	Neutral
254	Man	Not Hispanic or Latino	White	Clinical doctorate (DPT)	41	16	Hospital-based outpatient facility or clinic	Midwest	More than 40 patients	Primarily adults	Encouraged	Encouraged	Front office staff	Me	Sometimes	Often	Often	Often	Sometimes	Rarely	Often	Often	Often	Often	Often	Often	Often	Often	Rarely	Often	Often	Often	Agree	Agree	Agree	Agree	Agree	Agree	Neutral	Agree	Agree	Agree	Agree	Agree	Agree	Agree	Agree	Agree	Agree
255	Woman	Not Hispanic or Latino	White	Clinical doctorate (DPT)	28	2.5	Private outpatient office or group practice	Midwest	31-40 patients	Primarily adults	Expected	Encouraged	Front office staff	Me	Always	Often	Often	Often	Sometimes	Never	Often	Sometimes	Never	Often	Often	Often	Often	Often	Never	Often	Often	Never	Strongly agree	Strongly agree	Strongly agree	Strongly agree	Strongly agree	Strongly agree	Disagree	Strongly agree	Strongly agree	Strongly agree	Strongly agree	Agree	Agree	Agree	Agree	Strongly agree	Strongly agree
256	Man	Not Hispanic or Latino	White	Clinical doctorate (DPT)	38	13	Hospital-based outpatient facility or clinic	Northeast	31-40 patients	Primarily adults	Expected	Expected	Me	Me	Often	Always	Always	Always	Always	Rarely	Always	Always	Never	Often	Often	Often	Often	Often	Rarely	Often	Often	Never	Strongly agree	Agree	Strongly agree	Strongly agree	Agree	Strongly agree	Disagree	Agree	Strongly agree	Strongly agree	Strongly agree	Strongly agree	Agree	Agree	Strongly agree	Strongly agree	Strongly agree
257	Woman	Not Hispanic or Latino	White	Master's degree (MSPT)	59	36	Academic institution (post-secondary)	Midwest	1-10 patients	Primarily adults	Encouraged	Encouraged	Me	Me	Often	Always	Always	Always	Sometimes	Always	Often	Often	Sometimes	Always	Always	Always	Always	Often	Always	Always	Often	Sometimes	Neutral	Agree	Agree	Disagree	Neutral	Agree	Disagree	Disagree	Disagree	Strongly agree	Neutral	Agree	Agree	Agree	Neutral	Agree	Agree
258	Woman	Not Hispanic or Latino	White	Clinical doctorate (DPT)	35	7	Hospital-based outpatient facility or clinic	Midwest	21-30 patients	Primarily adults	Expected	Expected	Front office staff	Me	Always	Always	Always	Always	Always	Rarely	Always	Often	Rarely	Always	Always	Always	Always	Sometimes	Rarely	Always	Sometimes	Never	Strongly agree	Strongly agree	Strongly agree	Agree	Strongly agree	Strongly agree	Strongly agree	Agree	Agree	Strongly agree	Agree	Agree	Agree	Neutral	Strongly agree	Strongly agree	Strongly agree
259	Woman	Not Hispanic or Latino	White	Clinical doctorate (DPT)	43	15	Inpatient rehabilitation facility (IRF)	Northeast	11-20 patients	Primarily adults	Encouraged	Encouraged	Me	Me	Rarely	Sometimes	Sometimes	Rarely	Rarely	Never	Rarely	Sometimes	Never	Often	Often	Often	Often	Often	Sometimes	Often	Sometimes	Sometimes	Neutral	Neutral	Agree	Agree	Neutral	Agree	Agree	Neutral	Neutral	Agree	Neutral	Neutral	Neutral	Neutral	Strongly agree	Strongly agree	Strongly agree
260	Woman	Not Hispanic or Latino	White	Clinical doctorate (DPT)	31	5.5	Acute care hospital	Midwest	31-40 patients	Primarily adults	Not expected or encouraged	Expected	Me	Me	Sometimes	Sometimes	Rarely	Never	Rarely	Never	Sometimes	Never	Never	Often	Always	Often	Sometimes	Often	Never	Often	Rarely	Never	Disagree	Neutral	Agree	Neutral	Neutral	Agree	Neutral	Neutral	Disagree	Agree	Neutral	Neutral	Neutral	Agree	Agree	Agree	Strongly agree
261	Woman	Hispanic or Latino	Not reported	Clinical doctorate (DPT)	32	7	Hospital-based outpatient facility or clinic	Northeast	21-30 patients	Primarily adults	Expected	Expected	Front office staff	Me	Often	Often	Often	Often	Often	Often	Often	Often	Often	Often	Often	Often	Often	Often	Often	Often	Often	Often	Agree	Agree	Agree	Agree	Neutral	Agree	Agree	Agree	Agree	Agree	Agree	Agree	Agree	Agree	Agree	Agree	Agree
262	Woman	Not Hispanic or Latino	White	Clinical doctorate (DPT)	45	2	Hospital-based outpatient facility or clinic	Southeast	More than 40 patients	Primarily adults	Expected	Encouraged	Me	Me	Sometimes	Often	Sometimes	Often	Sometimes	Never	Rarely	Rarely	Never	Often	Often	Often	Often	Often	Never	Often	Often	Never	Agree	Agree	Strongly agree	Neutral	Agree	Strongly agree	Strongly agree	Strongly agree	Strongly agree	Strongly agree	Neutral	Neutral	Agree	Neutral	Strongly agree	Strongly agree	Strongly agree
263	Woman	Not Hispanic or Latino	White	Clinical doctorate (DPT)	48	25	Hospital-based outpatient facility or clinic	Northeast	More than 40 patients	Primarily adults	Encouraged	Encouraged	Me	Me	Often	Often	Often	Often	Often	Never	Often	Often	Never	Often	Often	Often	Often	Often	Never	Often	Often	Never	Agree	Neutral	Agree	Neutral	Agree	Agree	Disagree	Agree	Agree	Agree	Disagree	Neutral	Agree	Agree	Agree	Agree	Agree
264	Woman	Not Hispanic or Latino	White	Clinical doctorate (DPT)	35	10	Hospital-based outpatient facility or clinic	Rocky Mountains	More than 40 patients	Primarily adults	Expected	Expected	Front office staff	Me	Sometimes	Always	Never	Often	Rarely	Never	Often	Sometimes	Never	Always	Always	Often	Always	Always	Never	Often	Often	Never	Agree	Agree	Strongly agree	Agree	Strongly agree	Strongly agree	Strongly agree	Strongly agree	Strongly agree	Strongly agree	Agree	Agree	Agree	Strongly agree	Strongly agree	Strongly agree	Agree
265	Woman	Not Hispanic or Latino	White	Master's degree (MSPT)	53	27	Hospital-based outpatient facility or clinic	Northeast	21-30 patients	Primarily adults	Expected	Expected	Me	Me	Often	Often	Sometimes	Often	Often	Never	Often	Never	Often	Often	Often	Often	Often	Sometimes	Never	Often	Never	Often	Neutral	Disagree	Agree	Agree	Neutral	Agree	Neutral	Agree	Strongly agree	Strongly agree	Disagree	Neutral	Disagree	Disagree	Disagree	Neutral	Agree
266	Woman	Not Hispanic or Latino	White	Clinical doctorate (DPT)	40	6	Hospital-based outpatient facility or clinic	Pacific	More than 40 patients	Primarily adults	Encouraged	Encouraged	Me	Me	Sometimes	Sometimes	Sometimes	Never	Rarely	Never	Sometimes	Never	Never	Often	Often	Often	Never	Often	Never	Often	Never	Never	Agree	Agree	Agree	Disagree	Neutral	Strongly agree	Neutral	Agree	Disagree	Strongly agree	Agree	Agree	Agree	Agree	Strongly agree	Strongly agree	Strongly agree
267	Woman	Not Hispanic or Latino	More than one race	Clinical doctorate (DPT)	34	7	Hospital-based outpatient facility or clinic	Rocky Mountains	31-40 patients	Primarily children	Expected	Encouraged	Me	Me	Often	Often	Rarely	Often	Rarely	Rarely	Sometimes	Sometimes	Always	Often	Often	Sometimes	Often	Often	Rarely	Sometimes	Sometimes	Rarely	Agree	Neutral	Agree	Agree	Agree	Agree	Agree	Agree	Agree	Agree	Neutral	Neutral	Agree	Neutral	Neutral	Agree	Agree
268	Man	Not Hispanic or Latino	More than one race	Clinical doctorate (DPT)	25	1	Private outpatient office or group practice	Southwest	31-40 patients	Primarily adults	Expected	Expected	Me	Me	Sometimes	Often	Often	Often	Often	Often	Often	Sometimes	Often	Always	Always	Always	Always	Always	Always	Always	Always	Always	Agree	Agree	Agree	Agree	Agree	Agree	Agree	Agree	Agree	Agree	Agree	Neutral	Neutral	Neutral	Agree	Agree	Agree
269	Man	Not Hispanic or Latino	White	Master's degree (MSPT)	63	38	Private outpatient office or group practice	Southeast	31-40 patients	Primarily adults	Not expected or encouraged	Not expected or encouraged	Me	Me	Always	Always	Always	Always	Sometimes	Never	Rarely	Rarely	Never	Often	Often	Often	Sometimes	Rarely	Never	Sometimes	Never	Never	Strongly agree	Strongly agree	Strongly agree	Strongly agree	Neutral	Strongly agree	Disagree	Agree	Disagree	Strongly agree	Agree	Agree	Agree	Disagree	Agree	Agree	Agree
270	Woman	Not Hispanic or Latino	White	Clinical doctorate (DPT)	36	11	Hospital-based outpatient facility or clinic	Midwest	21-30 patients	Primarily children	Expected	Expected	Front office staff	Me	Sometimes	Often	Sometimes	Often	Sometimes	Never	Sometimes	Often	Often	Always	Always	Always	Always	Always	Never	Always	Always	Always	Agree	Neutral	Agree	Agree	Agree	Strongly agree	Agree	Agree	Agree	Strongly agree	Disagree	Neutral	Neutral	Neutral	Agree	Strongly agree	Agree
271	Man	Not Hispanic or Latino	White	Clinical doctorate (DPT)	33	8	Acute care hospital	Midwest	11-20 patients	Primarily adults	Not expected or encouraged	Encouraged	We do not administer self-report surveys	Me	Never	Never	Never	Never	Never	Never	Never	Never	Never	Sometimes	Often	Sometimes	Often	Sometimes	Often	Often	Sometimes	Rarely	Disagree	Disagree	Agree	Agree	Disagree	Agree	Disagree	Neutral	Disagree	Strongly agree	Disagree	Neutral	Disagree	Disagree	Agree	Agree	Strongly agree
272	Woman	Not Hispanic or Latino	White	Clinical doctorate (DPT)	26	1	Private outpatient office or group practice	Pacific	11-20 patients	Primarily children	Encouraged	Expected	Me	Me	Sometimes	Often	Sometimes	Often	Rarely	Never	Sometimes	Rarely	Never	Often	Often	Often	Often	Rarely	Never	Often	Sometimes	Never	Strongly agree	Agree	Agree	Agree	Agree	Agree	Agree	Strongly agree	Agree	Agree	Agree	Agree	Agree	Neutral	Agree	Agree	Disagree
273	Man	Hispanic or Latino	Not reported	Clinical doctorate (DPT)	45	13	Skilled nursing facility (SNF) / long-term care	Southwest	31-40 patients	Primarily adults	Not expected or encouraged	Expected	We do not administer self-report surveys	Another clinician or practitioner	Never	Never	Never	Never	Never	Never	Never	Never	Never	Always	Always	Always	Always	Always	Always	Always	Always	Always	Strongly agree	Agree	Strongly agree	Agree	Neutral	Neutral	Neutral	Agree	Neutral	Agree	Neutral	Neutral	Neutral	Agree	Strongly agree	Strongly agree	Strongly agree
274	Woman	Not reported	Not reported	Clinical doctorate (DPT)	57	26	Private outpatient office or group practice	Southeast	21-30 patients	Primarily adults	Encouraged	Encouraged	Me	Me	Always	Always	Always	Always	Often	Never	Always	Often	Never	Often	Often	Often	Often	Often	Never	Often	Often	Never	Strongly agree	Strongly agree	Strongly agree	Agree	Disagree	Strongly agree	Strongly agree	Strongly agree	Disagree	Strongly agree	Strongly agree	Strongly agree	Strongly agree	Strongly agree	Agree	Strongly agree	Strongly agree
275	Man	Not Hispanic or Latino	More than one race	Clinical doctorate (DPT)	42	19	Hospital-based outpatient facility or clinic	Midwest	1-10 patients	Primarily adults	Expected	Expected	Front office staff	Me	Often	Always	Often	Sometimes	Sometimes	Rarely	Often	Always	Rarely	Always	Always	Often	Often	Often	Rarely	Often	Often	Rarely	Strongly agree	Agree	Agree	Agree	Agree	Strongly agree	Disagree	Strongly agree	Strongly agree	Strongly agree	Strongly agree	Strongly agree	Strongly agree	Strongly agree	Strongly agree	Strongly agree	Agree
276	Woman	Not Hispanic or Latino	White	Master's degree (MSPT)	60	35	Private outpatient office or group practice	Southwest	11-20 patients	Primarily adults	Encouraged	Expected	Me	Me	Sometimes	Often	Sometimes	Often	Often	Never	Sometimes	Sometimes	Never	Sometimes	Often	Sometimes	Often	Sometimes	Never	Often	Sometimes	Never	Neutral	Disagree	Agree	Disagree	Agree	Agree	Neutral	Neutral	Agree	Agree	Disagree	Disagree	Neutral	Neutral	Disagree	Neutral	Neutral
277	Woman	Not Hispanic or Latino	White	Clinical doctorate (DPT)	52	31	Private outpatient office or group practice	Southeast	11-20 patients	Primarily adults	Encouraged	Encouraged	Front office staff	Another clinician or practitioner	Always	Always	Always	Always	Sometimes	Never	Always	Sometimes	Never	Always	Always	Always	Always	Sometimes	Never	Always	Sometimes	Never	Agree	Agree	Agree	Agree	Neutral	Agree	Neutral	Agree	Agree	Agree	Agree	Agree	Agree	Agree	Agree	Agree	Agree
278	Woman	Not Hispanic or Latino	White	Clinical doctorate (DPT)	54	21	Private outpatient office or group practice	Rocky Mountains	31-40 patients	Primarily adults	Encouraged	Encouraged	Front office staff	Another clinician or practitioner	Sometimes	Sometimes	Rarely	Never	Rarely	Never	Sometimes	Rarely	Never	Rarely	Rarely	Never	Never	Never	Never	Rarely	Never	Never	Agree	Neutral	Agree	Agree	Disagree	Agree	Agree	Disagree	Agree	Agree	Disagree	Neutral	Neutral	Neutral	Disagree	Disagree	Agree
279	Man	Not Hispanic or Latino	White	Clinical doctorate (DPT)	35	8	Hospital-based outpatient facility or clinic	Midwest	31-40 patients	Even distribution of children and adults	Expected	Not expected or encouraged	Me	We do not administer performance-based tests	Rarely	Rarely	Rarely	Often	Never	Never	Never	Never	Never	Never	Never	Never	Never	Never	Never	Never	Never	Never	Strongly disagree	Strongly disagree	Strongly agree	Agree	Neutral	Agree	Disagree	Strongly disagree	Disagree	Strongly agree	Disagree	Disagree	Strongly disagree	Strongly disagree	Neutral	Neutral	Neutral
280	Man	Not Hispanic or Latino	White	Clinical doctorate (DPT)	64	41	Hospital-based outpatient facility or clinic	Southeast	1-10 patients	Primarily adults	Encouraged	Encouraged	Me	Me	Often	Always	Often	Never	Sometimes	Sometimes	Often	Often	Never	Sometimes	Often	Often	Never	Sometimes	Sometimes	Often	Often	Never	Agree	Agree	Agree	Agree	Neutral	Agree	Agree	Agree	Agree	Strongly agree	Agree	Agree	Agree	Agree	Agree	Agree	Agree
281	Man	Not reported	Not reported	Clinical doctorate (DPT)	29	4	Private outpatient office or group practice	Southeast	31-40 patients	Primarily adults	Expected	Encouraged	Front office staff	Me	Sometimes	Sometimes	Rarely	Always	Never	Never	Often	Rarely	Never	Often	Often	Often	Often	Rarely	Never	Often	Rarely	Rarely	Neutral	Disagree	Neutral	Disagree	Neutral	Neutral	Neutral	Neutral	Agree	Agree	Neutral	Disagree	Neutral	Strongly disagree	Agree	Agree	Agree
282	Woman	Not Hispanic or Latino	White	Clinical doctorate (DPT)	47	21	Private outpatient office or group practice	Southwest	More than 40 patients	Primarily adults	Expected	Encouraged	Front office staff	Me	Rarely	Sometimes	Sometimes	Sometimes	Sometimes	Never	Sometimes	Sometimes	Sometimes	Sometimes	Sometimes	Sometimes	Sometimes	Sometimes	Never	Sometimes	Sometimes	Sometimes	Neutral	Neutral	Agree	Disagree	Strongly disagree	Agree	Strongly disagree	Disagree	Agree	Agree	Disagree	Disagree	Neutral	Disagree	Neutral	Neutral	Neutral
283	Man	Not Hispanic or Latino	Asian	Clinical doctorate (DPT)	37	5	Acute care hospital	Pacific	1-10 patients	Primarily adults	Not expected or encouraged	Not expected or encouraged	Me	Me	Never	Never	Never	Never	Never	Never	Never	Never	Never	Sometimes	Sometimes	Rarely	Rarely	Rarely	Never	Rarely	Never	Never	Disagree	Disagree	Neutral	Disagree	Neutral	Strongly agree	Neutral	Agree	Strongly disagree	Strongly agree	Neutral	Neutral	Disagree	Disagree	Neutral	Agree	Agree
284	Man	Not Hispanic or Latino	White	Clinical doctorate (DPT)	40	13	Private outpatient office or group practice	Northeast	11-20 patients	Primarily adults	Expected	Encouraged	Me	Me	Always	Always	Always	Always	Sometimes	Sometimes	Always	Always	Always	Always	Always	Always	Always	Always	Sometimes	Always	Always	Always	Strongly agree	Strongly agree	Strongly agree	Strongly agree	Strongly agree	Strongly agree	Neutral	Strongly agree	Strongly agree	Strongly agree	Strongly agree	Strongly agree	Strongly agree	Strongly agree	Strongly agree	Strongly agree	Strongly agree
285	Woman	Not Hispanic or Latino	White	Clinical doctorate (DPT)	36	13	Acute care hospital	Southwest	Do not treat patients on a weekly basis	Primarily adults	Not expected or encouraged	Expected	Me	Me	Rarely	Rarely	Rarely	Rarely	Rarely	Rarely	Rarely	Rarely	Rarely	Always	Always	Always	Always	Always	Never	Always	Sometimes	Always	Agree	Neutral	Strongly agree	Agree	Neutral	Agree	Disagree	Agree	Agree	Strongly agree	Neutral	Neutral	Neutral	Agree	Strongly agree	Strongly agree	Strongly agree
286	Woman	Not Hispanic or Latino	White	Bachelor's degree (BPT)	67	40	Private outpatient office or group practice	Southeast	11-20 patients	Primarily children	Not expected or encouraged	Expected	We do not administer self-report surveys	Me	Never	Never	Never	Never	Never	Never	Never	Never	Never	Never	Never	Never	Never	Never	Never	Never	Never	Never	Neutral	Neutral	Neutral	Neutral	Neutral	Neutral	Neutral	Neutral	Neutral	Neutral	Neutral	Neutral	Neutral	Neutral	Neutral	Neutral	Neutral
287	Woman	Hispanic or Latino	White	Master's degree (MSPT)	46	21	Hospital-based outpatient facility or clinic	Southeast	More than 40 patients	Primarily adults	Expected	Expected	Me	Me	Often	Always	Always	Always	Often	Never	Sometimes	Always	Never	Often	Always	Always	Often	Often	Never	Often	Often	Never	Strongly agree	Strongly agree	Strongly agree	Strongly agree	Strongly agree	Strongly agree	Neutral	Strongly agree	Strongly agree	Strongly agree	Agree	Strongly agree	Agree	Agree	Agree	Strongly agree	Strongly agree
288	Woman	Not Hispanic or Latino	White	Clinical doctorate (DPT)	34	10	School system (pre-secondary)	Midwest	11-20 patients	Primarily children	Encouraged	Expected	Me	Me	Sometimes	Rarely	Sometimes	Never	Never	Never	Sometimes	Sometimes	Never	Often	Often	Sometimes	Never	Sometimes	Never	Often	Often	Never	Agree	Agree	Agree	Neutral	Neutral	Strongly agree	Disagree	Strongly agree	Strongly agree	Strongly agree	Strongly agree	Agree	Agree	Neutral	Agree	Strongly agree	Strongly agree
289	Woman	Not Hispanic or Latino	White	Clinical doctorate (DPT)	29	4	Private outpatient office or group practice	Rocky Mountains	More than 40 patients	Primarily adults	Expected	Expected	Front office staff	Me	Sometimes	Often	Sometimes	Often	Sometimes	Never	Sometimes	Sometimes	Always	Often	Often	Often	Often	Often	Never	Often	Sometimes	Often	Agree	Neutral	Strongly agree	Agree	Strongly agree	Strongly agree	Neutral	Neutral	Strongly agree	Strongly agree	Neutral	Neutral	Neutral	Neutral	Agree	Agree	Agree
290	Man	Not Hispanic or Latino	White	Clinical doctorate (DPT)	32	5	Other	Southeast	11-20 patients	Primarily adults	Expected	Expected	Me	Me	Often	Often	Sometimes	Rarely	Often	Often	Often	Often	Rarely	Often	Often	Often	Rarely	Often	Often	Rarely	Often	Rarely	Agree	Agree	Agree	Neutral	Agree	Strongly agree	Neutral	Agree	Agree	Strongly agree	Strongly agree	Agree	Agree	Agree	Strongly agree	Strongly agree	Strongly agree
291	Woman	Not Hispanic or Latino	White	Master's degree (MSPT)	55	31	Private outpatient office or group practice	Midwest	21-30 patients	Primarily adults	Expected	Expected	Front office staff	Me	Sometimes	Always	Sometimes	Always	Always	Never	Always	Often	Sometimes	Always	Always	Always	Always	Always	Never	Always	Always	Sometimes	Strongly agree	Strongly agree	Strongly agree	Strongly agree	Strongly agree	Strongly agree	Agree	Agree	Strongly agree	Strongly agree	Agree	Agree	Agree	Strongly agree
292	Woman	Not Hispanic or Latino	White	Clinical doctorate (DPT)	40	15	Acute care hospital	Southeast	1-10 patients	Primarily adults	Not expected or encouraged	Expected	We do not administer self-report surveys	Me	Never	Never	Never	Never	Never	Never	Never	Never	Never	Always	Always	Always	Always	Always	Sometimes	Always	Always	Always	Disagree	Agree	Agree	Agree	Neutral	Strongly agree	Strongly agree	Strongly agree	Disagree	Strongly agree	Strongly agree	Agree	Agree	Agree	Strongly agree	Strongly agree	Strongly agree
293	Woman	Not Hispanic or Latino	White	Clinical doctorate (DPT)	38	15	Acute care hospital	Rocky Mountains	21-30 patients	Primarily children	Not expected or encouraged	Encouraged	We do not administer self-report surveys	Me	Never	Rarely	Never	Never	Never	Never	Never	Never	Never	Often	Often	Never	Never	Sometimes	Never	Sometimes	Sometimes	Never	Neutral	Strongly disagree	Agree	Neutral	Disagree	Neutral	Neutral	Neutral	Strongly disagree	Agree	Strongly disagree	Strongly disagree	Strongly disagree	Strongly disagree	Neutral	Agree	Neutral
294	Woman	Not Hispanic or Latino	White	Clinical doctorate (DPT)	25	2	Acute care hospital	Southeast	31-40 patients	Primarily children	Not expected or encouraged	Encouraged	We do not administer self-report surveys	Me	Never	Never	Never	Never	Never	Never	Never	Never	Never	Sometimes	Sometimes	Never	Never	Never	Sometimes	Rarely	Never	Never	Neutral	Neutral	Neutral	Neutral	Neutral	Neutral	Neutral	Neutral	Neutral	Neutral	Neutral	Neutral	Neutral	Neutral	Agree	Agree	Neutral
295	Woman	Not Hispanic or Latino	White	Bachelor's degree (BPT)	52	30	Hospital-based outpatient facility or clinic	Southwest	1-10 patients	Primarily adults	Expected	Encouraged	Me	Me	Often	Often	Often	Often	Sometimes	Never	Rarely	Rarely	Never	Often	Often	Often	Often	Sometimes	Never	Sometimes	Never	Never	Strongly agree	Strongly agree	Strongly agree	Agree	Disagree	Strongly agree	Disagree	Agree	Agree	Strongly agree	Strongly agree	Strongly agree	Strongly agree	Neutral	Agree	Agree	Strongly agree
296	Man	Not Hispanic or Latino	White	Clinical doctorate (DPT)	32	4	Private outpatient office or group practice	Pacific	21-30 patients	Primarily adults	Expected	Expected	Me	Me	Often	Often	Often	Always	Always	Rarely	Often	Often	Always	Always	Always	Always	Always	Always	Rarely	Always	Always	Always	Agree	Agree	Agree	Agree	Neutral	Strongly agree	Disagree	Agree	Disagree	Strongly agree	Agree	Agree	Neutral	Neutral	Strongly agree	Strongly agree	Strongly agree
297	Woman	Not Hispanic or Latino	White	Clinical doctorate (DPT)	32	4	Private outpatient office or group practice	Southeast	More than 40 patients	Primarily adults	Expected	Expected	Me	Me	Sometimes	Often	Sometimes	Always	Always	Never	Sometimes	Often	Often	Often	Often	Often	Often	Often	Never	Often	Often	Never	Agree	Neutral	Strongly agree	Agree	Strongly agree	Strongly agree	Strongly agree	Strongly agree	Strongly agree	Strongly agree	Agree	Agree	Agree	Agree	Agree	Strongly agree	Strongly agree
298	Woman	Not Hispanic or Latino	White	Clinical doctorate (DPT)	39	13	Patient’s home / home care	Midwest	11-20 patients	Primarily children	Encouraged	Expected	Me	Me	Often	Often	Rarely	Rarely	Rarely	Always	Often	Rarely	Rarely	Always	Always	Always	Always	Always	Always	Always	Always	Always	Agree	Agree	Strongly agree	Strongly agree	Neutral	Strongly agree	Strongly agree	Strongly agree	Agree	Strongly agree	Neutral	Agree	Agree	Disagree	Strongly agree	Strongly agree	Disagree
299	Man	Not Hispanic or Latino	White	Master's degree (MSPT)	48	15	Private outpatient office or group practice	Southeast	31-40 patients	Primarily adults	Encouraged	Encouraged	Front office staff	Me	Always	Always	Always	Often	Often	Sometimes	Often	Often	Rarely	Always	Always	Always	Often	Often	Rarely	Always	Always	Rarely	Agree	Agree	Agree	Neutral	Agree	Agree	Agree	Agree	Agree	Agree	Agree	Agree	Agree	Agree	Agree	Strongly agree	Strongly agree
300	Man	Not Hispanic or Latino	White	Clinical doctorate (DPT)	36	5	Hospital-based outpatient facility or clinic	Pacific	31-40 patients	Primarily adults	Encouraged	Encouraged	Front office staff	Me	Always	Always	Always	Always	Always	Sometimes	Always	Always	Often	Always	Always	Always	Always	Always	Sometimes	Always	Always	Often	Strongly agree	Strongly agree	Strongly agree	Strongly agree	Strongly agree	Strongly agree	Strongly agree	Strongly agree	Strongly agree	Strongly agree	Agree	Agree	Strongly agree	Strongly agree	Strongly agree	Strongly agree	Strongly agree
301	Man	Not reported	Not reported	Clinical doctorate (DPT)	33	5	Hospital-based outpatient facility or clinic	Southeast	More than 40 patients	Primarily adults	Expected	Not expected or encouraged	Me	Me	Often	Often	Often	Often	Often	Sometimes	Often	Often	Often	Often	Often	Often	Often	Often	Sometimes	Often	Often	Often	Agree	Neutral	Strongly agree	Neutral	Agree	Neutral	Neutral	Agree	Agree	Agree	Disagree	Disagree	Neutral	Neutral	Neutral	Strongly agree	Strongly agree
302	Man	Not Hispanic or Latino	White	Clinical doctorate (DPT)	27	2	Acute care hospital	Midwest	31-40 patients	Primarily adults	Encouraged	Encouraged	We do not administer self-report surveys	Me	Rarely	Rarely	Rarely	Rarely	Rarely	Rarely	Rarely	Rarely	Rarely	Sometimes	Sometimes	Rarely	Often	Sometimes	Often	Often	Often	Rarely	Neutral	Neutral	Strongly agree	Agree	Neutral	Agree	Agree	Agree	Agree	Agree	Agree	Agree	Agree	Agree	Agree	Agree	Agree
303	Man	Not Hispanic or Latino	Asian	Clinical doctorate (DPT)	55	34	Hospital-based outpatient facility or clinic	Midwest	More than 40 patients	Primarily adults	Expected	Expected	Front office staff	Me	Often	Often	Often	Often	Often	Rarely	Often	Sometimes	Never	Often	Often	Often	Often	Often	Rarely	Often	Rarely	Never	Strongly agree	Strongly agree	Strongly agree	Strongly agree	Agree	Strongly agree	Neutral	Agree	Strongly agree	Strongly agree	Agree	Agree	Strongly agree	Strongly agree	Agree	Strongly agree	Agree
304	Man	Not Hispanic or Latino	Asian	Master's degree (MSPT)	44	20	Hospital-based outpatient facility or clinic	Rocky Mountains	11-20 patients	Primarily adults	Expected	Expected	Front office staff	Me	Sometimes	Often	Often	Always	Sometimes	Sometimes	Often	Sometimes	Sometimes	Always	Always	Always	Always	Always	Sometimes	Always	Always	Sometimes	Agree	Neutral	Strongly agree	Agree	Agree	Strongly agree	Agree	Agree	Agree	Strongly agree	Neutral	Neutral	Neutral	Neutral	Agree	Strongly agree	Agree
305	Woman	Not Hispanic or Latino	White	Clinical doctorate (DPT)	53	29	Hospital-based outpatient facility or clinic	Midwest	More than 40 patients	Primarily adults	Encouraged	Expected	Other	Me	Sometimes	Sometimes	Sometimes	Sometimes	Sometimes	Rarely	Sometimes	Sometimes	Sometimes	Often	Often	Often	Often	Often	Sometimes	Often	Sometimes	Sometimes	Disagree	Disagree	Agree	Disagree	Neutral	Agree	Disagree	Agree	Agree	Agree	Neutral	Disagree	Neutral	Neutral	Strongly agree	Strongly agree	Strongly agree
306	Man	Not Hispanic or Latino	White	Clinical doctorate (DPT)	32	4	Private outpatient office or group practice	Rocky Mountains	31-40 patients	Primarily adults	Expected	Expected	Me	Me	Rarely	Sometimes	Sometimes	Often	Rarely	Never	Rarely	Often	Often	Often	Often	Often	Often	Often	Rarely	Often	Sometimes	Never	Disagree	Disagree	Agree	Neutral	Disagree	Agree	Disagree	Agree	Agree	Agree	Neutral	Neutral	Disagree	Disagree	Agree	Strongly agree	Disagree
307	Woman	Not Hispanic or Latino	White	Bachelor's degree (BPT)	59	35	Hospital-based outpatient facility or clinic	Midwest	11-20 patients	Primarily children	Encouraged	Expected	Me	Me	Sometimes	Sometimes	Rarely	Sometimes	Sometimes	Often	Sometimes	Sometimes	Never	Always	Always	Often	Always	Often	Always	Often	Often	Never	Disagree	Neutral	Neutral	Neutral	Disagree	Neutral	Disagree	Neutral	Neutral	Strongly agree	Neutral	Neutral	Agree	Agree	Neutral	Agree	Disagree
308	Man	Not Hispanic or Latino	White	Clinical doctorate (DPT)	31	6	School system (pre-secondary)	Northeast	21-30 patients	Primarily children	Not expected or encouraged	Encouraged	We do not administer self-report surveys	Me	Never	Never	Never	Never	Never	Never	Never	Never	Never	Often	Often	Sometimes	Rarely	Often	Rarely	Often	Often	Rarely	Agree	Neutral	Agree	Agree	Agree	Agree	Neutral	Agree	Agree	Agree	Disagree	Neutral	Agree	Agree	Agree	Agree	Agree
309	Woman	Not Hispanic or Latino	White	PhD or other advanced degree	42	19	Academic institution (post-secondary)	Northeast	1-10 patients	Primarily adults	Encouraged	Encouraged	Me	Me	Sometimes	Sometimes	Sometimes	Never	Never	Often	Sometimes	Never	Never	Sometimes	Often	Often	Never	Never	Often	Often	Never	Never	Agree	Agree	Agree	Agree	Disagree	Agree	Agree	Neutral	Agree	Strongly agree	Neutral	Agree	Neutral	Neutral	Agree	Agree	Agree
310	Man	Not Hispanic or Latino	White	Bachelor's degree (BPT)	60	36	Private outpatient office or group practice	Pacific	31-40 patients	Primarily adults	Encouraged	Encouraged	Me	Me	Sometimes	Often	Sometimes	Sometimes	Sometimes	Never	Often	Often	Sometimes	Sometimes	Often	Sometimes	Sometimes	Sometimes	Never	Often	Rarely	Rarely	Strongly agree	Strongly agree	Strongly agree	Agree	Neutral	Strongly agree	Neutral	Agree	Strongly agree	Strongly agree	Strongly agree	Strongly agree	Agree	Neutral	Agree	Agree	Agree
311	Woman	Not Hispanic or Latino	White	Master's degree (MSPT)		30	Private outpatient office or group practice	Northeast	11-20 patients	Primarily children	Not expected or encouraged	Expected	We do not administer self-report surveys	Me	Never	Never	Never	Never	Never	Never	Never	Never	Never	Sometimes	Sometimes	Sometimes	Often	Sometimes	Never	Sometimes	Never	Never	Neutral	Neutral	Neutral	Neutral	Neutral	Neutral	Neutral	Neutral	Neutral	Neutral	Neutral	Neutral	Neutral	Neutral	Agree	Agree	Neutral
312	Woman	Not Hispanic or Latino	White	Master's degree (MSPT)	43	18	Acute care hospital	Midwest	1-10 patients	Primarily adults	Not expected or encouraged	Expected	Me	Me	Sometimes	Sometimes	Sometimes	Sometimes	Sometimes	Never	Sometimes	Sometimes	Sometimes	Often	Often	Often	Often	Often	Never	Often	Often	Often	Neutral	Agree	Agree	Neutral	Neutral	Agree	Disagree	Neutral	Disagree	Strongly agree	Agree	Neutral	Agree	Agree	Agree	Strongly agree	Agree
313	Woman	Not Hispanic or Latino	White	Clinical doctorate (DPT)	65	42	Private outpatient office or group practice	Rocky Mountains	More than 40 patients	Primarily adults	Expected	Expected	Me	Me	Often	Often	Often	Always	Always	Never	Often	Often	Often	Often	Often	Often	Often	Often	Never	Often	Often	Often	Strongly agree	Agree	Strongly agree	Strongly agree	Agree	Agree	Neutral	Strongly agree	Strongly agree	Strongly agree	Agree	Agree	Strongly agree	Strongly agree	Strongly agree	Agree	Strongly agree
314	Man	Not Hispanic or Latino	White	Clinical doctorate (DPT)	26	1	Private outpatient office or group practice	Midwest	More than 40 patients	Primarily adults	Encouraged	Expected	Me	Me	Often	Always	Sometimes	Always	Sometimes	Rarely	Often	Often	Often	Always	Always	Always	Often	Often	Rarely	Rarely	Sometimes	Rarely	Agree	Agree	Agree	Neutral	Agree	Agree	Agree	Agree	Agree	Strongly agree	Strongly agree	Agree	Agree	Agree	Agree	Agree	Agree
315	Not reported	Not reported	Not reported	Clinical doctorate (DPT)	34	8	Hospital-based outpatient facility or clinic	Northeast	31-40 patients	Primarily adults	Expected	Expected	Me	Me	Often	Often	Always	Often	Often	Never	Always	Often	Sometimes	Always	Always	Always	Always	Always	Never	Often	Rarely	Sometimes	Strongly agree	Strongly agree	Strongly agree	Agree	Strongly agree	Strongly agree	Strongly agree	Strongly agree	Strongly agree	Strongly agree	Strongly agree	Strongly agree	Strongly agree	Strongly agree	Strongly agree	Strongly agree	Strongly agree
316	Man	Not reported	Not reported	Clinical doctorate (DPT)	48	24	Private outpatient office or group practice	Midwest	31-40 patients	Primarily adults	Not expected or encouraged	Not expected or encouraged	Front office staff	Me	Sometimes	Sometimes	Sometimes	Sometimes	Sometimes	Never	Never	Sometimes	Never	Sometimes	Sometimes	Sometimes	Sometimes	Sometimes	Never	Never	Sometimes	Never	Neutral	Neutral	Agree	Agree	Neutral	Agree	Disagree	Neutral	Agree	Agree	Neutral	Neutral	Neutral	Neutral	Neutral	Neutral	Agree
317	Woman	Not Hispanic or Latino	White	Clinical doctorate (DPT)	27	1	Private outpatient office or group practice	Southwest	More than 40 patients	Primarily adults	Expected	Expected	Front office staff	Me	Always	Always	Often	Always	Rarely	Never	Often	Never	Never	Always	Always	Always	Always	Often	Never	Always	Sometimes	Never	Strongly agree	Agree	Strongly agree	Agree	Strongly agree	Strongly agree	Strongly agree	Strongly agree	Strongly agree	Strongly agree	Strongly agree	Strongly agree	Strongly agree	Neutral	Strongly agree	Strongly agree	Strongly agree
318	Woman	Not Hispanic or Latino	White	Clinical doctorate (DPT)	28	4	Hospital-based outpatient facility or clinic	Pacific	31-40 patients	Primarily children	Not expected or encouraged	Encouraged	Me	Me	Rarely	Rarely	Rarely	Rarely	Rarely	Rarely	Rarely	Rarely	Rarely	Sometimes	Sometimes	Sometimes	Sometimes	Sometimes	Never	Sometimes	Never	Never	Agree	Agree	Agree	Agree	Neutral	Agree	Disagree	Agree	Agree	Agree	Agree	Agree	Neutral	Neutral	Agree	Strongly agree	Agree
319	Woman	Not Hispanic or Latino	White	Clinical doctorate (DPT)	27	3	Private outpatient office or group practice	Rocky Mountains	11-20 patients	Primarily children	Encouraged	Encouraged	Front office staff	Me	Rarely	Sometimes	Rarely	Rarely	Rarely	Never	Rarely	Often	Rarely	Often	Often	Sometimes	Rarely	Sometimes	Rarely	Often	Often	Rarely	Agree	Agree	Strongly agree	Strongly agree	Neutral	Strongly agree	Neutral	Strongly agree	Agree	Strongly agree	Neutral	Neutral	Agree	Neutral	Agree	Strongly agree	Disagree
320	Woman	Not Hispanic or Latino	White	Clinical doctorate (DPT)	50	18	Private outpatient office or group practice	Southwest	31-40 patients	Primarily children	Encouraged	Expected	Me	Me	Sometimes	Always	Always	Always	Sometimes	Sometimes	Always	Always	Sometimes	Always	Always	Always	Always	Sometimes	Sometimes	Always	Always	Sometimes	Disagree	Disagree	Agree	Agree	Neutral	Agree	Agree	Agree	Agree	Agree	Agree	Neutral	Neutral	Neutral	Strongly agree	Agree	Disagree
321	Man	Not Hispanic or Latino	White	Master's degree (MSPT)	58	24	Hospital-based outpatient facility or clinic	Rocky Mountains	More than 40 patients	Primarily adults	Expected	Encouraged	Front office staff	Me	Always	Always	Always	Always	Always	Never	Always	Always	Never	Often	Often	Often	Often	Often	Never	Often	Often	Never	Strongly agree	Agree	Strongly agree	Strongly agree	Agree	Strongly agree	Agree	Agree	Strongly agree	Strongly agree	Neutral	Agree	Agree	Agree	Agree	Strongly agree	Strongly agree
322	Woman	Not Hispanic or Latino	White	Master's degree (MSPT)	61	40	Patient’s home / home care	Midwest	11-20 patients	Primarily adults	Encouraged	Expected	Me	Me	Often	Often	Sometimes	Often	Sometimes	Sometimes	Often	Often	Sometimes	Always	Always	Often	Often	Often	Often	Often	Often	Sometimes	Agree	Agree	Agree	Agree	Neutral	Agree	Agree	Agree	Agree	Agree	Agree	Agree	Agree	Agree	Strongly agree	Strongly agree	Agree
323	Woman	Not Hispanic or Latino	White	Clinical doctorate (DPT)	27	2	Acute care hospital	Pacific	31-40 patients	Primarily adults	Not expected or encouraged	Encouraged	Another clinician or practitioner	Me	Rarely	Rarely	Rarely	Rarely	Rarely	Rarely	Rarely	Rarely	Rarely	Often	Often	Often	Sometimes	Often	Never	Often	Rarely	Never	Agree	Agree	Agree	Agree	Neutral	Agree	Agree	Agree	Neutral	Strongly agree	Agree	Agree	Agree	Agree	Agree	Agree	Agree
324	Woman	Not Hispanic or Latino	White	Clinical doctorate (DPT)	31	7	Inpatient rehabilitation facility (IRF)	Northeast	11-20 patients	Primarily children	Not expected or encouraged	Expected	Me	Me	Sometimes	Often	Sometimes	Sometimes	Sometimes	Sometimes	Often	Sometimes	Sometimes	Often	Always	Sometimes	Often	Often	Sometimes	Often	Sometimes	Sometimes	Disagree	Agree	Neutral	Neutral	Neutral	Agree	Agree	Agree	Disagree	Agree	Neutral	Neutral	Neutral	Neutral	Agree	Agree	Neutral
325	Man	Not Hispanic or Latino	White	PhD or other advanced degree	54	31	School system (pre-secondary)	Southwest	11-20 patients	Primarily children	Not expected or encouraged	Encouraged	We do not administer self-report surveys	Me	Never	Never	Never	Never	Never	Never	Never	Never	Never	Often	Often	Often	Never	Never	Never	Rarely	Rarely	Never															Strongly agree	Strongly agree	Strongly agree
326	Man	Not Hispanic or Latino	White	Clinical doctorate (DPT)	44	12	Inpatient rehabilitation facility (IRF)	Midwest	11-20 patients	Primarily adults	Encouraged	Encouraged	Me	Me	Often	Always	Often	Often	Sometimes	Always	Always	Rarely	Never	Often	Always	Often	Often	Sometimes	Always	Always	Rarely	Never	Agree	Agree	Agree	Agree	Neutral	Strongly agree	Neutral	Agree	Agree	Strongly agree	Agree	Agree	Agree	Agree	Strongly agree	Strongly agree	Agree
327	Man	Not Hispanic or Latino	White	Bachelor's degree (BPT)	63	35	Health and wellness facility	Midwest	11-20 patients	Primarily adults	Expected	Expected	Me	Me	Often	Always	Always	Always	Often	Sometimes	Often	Often	Often	Often	Often	Often	Often	Sometimes	Sometimes	Often	Sometimes	Rarely	Strongly agree	Agree	Strongly agree	Strongly agree	Agree	Strongly agree	Agree	Agree	Agree	Agree	Strongly agree	Strongly agree	Agree	Agree	Agree	Agree	Agree
328	Woman	Not Hispanic or Latino	White	Clinical doctorate (DPT)	31	7	Acute care hospital	Midwest	31-40 patients	Primarily adults	Not expected or encouraged	Expected	We do not administer self-report surveys	Me	Rarely	Rarely	Rarely	Rarely	Rarely	Rarely	Rarely	Rarely	Rarely	Sometimes	Rarely	Sometimes	Sometimes	Sometimes	Rarely	Rarely	Sometimes	Often	Neutral	Neutral	Neutral	Agree	Neutral	Agree	Agree	Agree	Disagree	Strongly agree	Agree	Neutral	Neutral	Neutral	Agree	Agree	Agree
329	Woman	Not Hispanic or Latino	White	Master's degree (MSPT)	38	16	Acute care hospital	Midwest	31-40 patients	Primarily adults	Not expected or encouraged	Encouraged	Me	Me	Rarely	Never	Rarely	Never	Rarely	Never	Never	Never	Never	Sometimes	Sometimes	Sometimes	Rarely	Sometimes	Never	Sometimes	Rarely	Never	Neutral	Disagree	Strongly agree	Disagree	Strongly disagree	Strongly agree	Agree	Agree	Strongly agree	Strongly agree	Neutral	Disagree	Disagree	Disagree	Strongly agree	Agree	Strongly agree
330	Woman	Not Hispanic or Latino	White	Clinical doctorate (DPT)	39	12	Hospital-based outpatient facility or clinic	Pacific	More than 40 patients	Primarily adults	Not expected or encouraged	Expected	Me	Me	Sometimes	Sometimes	Rarely	Rarely	Rarely	Never	Sometimes	Sometimes	Never	Often	Often	Often	Often	Often	Never	Often	Rarely	Never	Strongly disagree	Agree	Agree	Disagree	Neutral	Agree	Disagree	Agree	Disagree	Agree	Neutral	Neutral	Agree	Agree	Agree	Agree	Agree
331	Woman	Not Hispanic or Latino	White	Clinical doctorate (DPT)	30	6	School system (pre-secondary)	Northeast	11-20 patients	Primarily children	Not expected or encouraged	Expected	Me	Me	Sometimes	Sometimes	Sometimes	Never	Rarely	Never	Sometimes	Sometimes	Never	Often	Often	Rarely	Always	Often	Sometimes	Often	Often	Rarely	Disagree	Neutral	Neutral	Neutral	Neutral	Disagree	Neutral	Neutral	Neutral	Agree	Disagree	Neutral	Neutral	Disagree	Neutral	Agree	Neutral
332	Woman	Not Hispanic or Latino	White	Clinical doctorate (DPT)	29	4	Hospital-based outpatient facility or clinic	Midwest	31-40 patients	Primarily adults	Encouraged	Encouraged	Front office staff	Me	Sometimes	Often	Often	Often	Never	Never	Rarely	Sometimes	Never	Often	Often	Often	Often	Often	Never	Often	Often	Never	Neutral	Neutral	Agree	Neutral	Neutral	Strongly agree	Neutral	Agree	Agree	Strongly agree	Agree	Neutral	Neutral	Neutral	Agree	Strongly agree	Neutral
333	Woman	Not Hispanic or Latino	White	Clinical doctorate (DPT)	33	9	Hospital-based outpatient facility or clinic	Northeast	21-30 patients	Primarily children	Encouraged	Expected	Me	Me	Sometimes	Often	Often	Sometimes	Rarely	Sometimes	Often	Sometimes	Never	Often	Often	Often	Often	Sometimes	Never	Often	Rarely	Never	Neutral	Agree	Disagree	Disagree	Agree	Strongly agree	Disagree	Disagree	Agree	Strongly agree	Strongly agree	Agree	Agree	Neutral	Strongly agree	Strongly agree	Disagree
334	Man	Not Hispanic or Latino	White	Clinical doctorate (DPT)	37	11	Hospital-based outpatient facility or clinic	Midwest	21-30 patients	Primarily adults	Expected	Encouraged	Front office staff	Me	Sometimes	Often	Sometimes	Often	Sometimes	Never	Often	Always	Never	Often	Often	Often	Often	Often	Never	Often	Often	Never	Agree	Agree	Agree	Agree	Agree	Agree	Neutral	Neutral	Agree	Agree	Agree	Agree	Agree	Neutral	Agree	Agree	Agree
335	Woman	Not Hispanic or Latino	White	Clinical doctorate (DPT)	26	1	Private outpatient office or group practice	Southeast	21-30 patients	Primarily children	Not expected or encouraged	Expected	Me	Me	Sometimes	Sometimes	Sometimes	Sometimes	Sometimes	Sometimes	Sometimes	Sometimes	Sometimes	Always	Always	Always	Always	Always	Always	Always	Always	Always	Agree	Agree	Agree	Agree	Neutral	Agree	Agree	Agree	Agree	Agree	Strongly agree	Agree	Agree	Agree	Agree	Strongly agree	Agree
336	Man	Not Hispanic or Latino	White	Master's degree (MSPT)	52	21	Private outpatient office or group practice	Midwest	31-40 patients	Primarily adults	Expected	Expected	Front office staff	Me	Always	Always	Always	Often	Often	Never	Always	Never	Never	Always	Always	Always	Often	Often	Never	Always	Never	Never	Strongly agree	Strongly agree	Strongly agree	Strongly agree	Agree	Strongly agree	Agree	Agree	Strongly agree	Strongly agree	Agree	Agree	Strongly agree	Strongly agree	Strongly agree	Strongly agree	Strongly agree
337	Man	Hispanic or Latino	White	Clinical doctorate (DPT)	27	2	Private outpatient office or group practice	Pacific	31-40 patients	Primarily adults	Expected	Expected	Me	Me	Sometimes	Sometimes	Sometimes	Often	Rarely	Never	Sometimes	Sometimes	Rarely	Often	Often	Often	Often	Often	Never	Often	Often	Rarely	Agree	Neutral	Strongly agree	Agree	Agree	Strongly agree	Agree	Strongly agree	Strongly agree	Strongly agree	Disagree	Disagree	Neutral	Neutral	Strongly agree	Strongly agree	Agree
338	Man	Not Hispanic or Latino	White	Clinical doctorate (DPT)	35	10	Private outpatient office or group practice	Southeast	11-20 patients	Primarily adults	Expected	Expected	Front office staff	Me	Often	Often	Often	Sometimes	Sometimes	Rarely	Often	Sometimes	Sometimes	Always	Often	Often	Always	Always	Sometimes	Sometimes	Often	Never	Agree	Agree	Agree	Agree	Neutral	Strongly agree	Disagree	Strongly agree	Strongly agree	Strongly agree	Neutral	Neutral	Agree	Agree	Agree	Strongly agree	Strongly agree
339	Woman	Not Hispanic or Latino	White	Clinical doctorate (DPT)	29	3	Private outpatient office or group practice	Northeast	More than 40 patients	Primarily adults	Encouraged	Encouraged	Me	Me	Often	Often	Often	Often	Rarely	Never	Often	Rarely	Rarely	Often	Often	Often	Often	Often	Never	Often	Rarely	Rarely	Agree	Agree	Agree	Agree	Agree	Neutral	Agree	Agree	Agree	Strongly agree	Neutral	Agree	Agree	Neutral	Agree	Agree	Agree
340	Man	Not reported	Prefer to self-describe	Clinical doctorate (DPT)	51	25	Private outpatient office or group practice	Midwest	21-30 patients	Primarily adults	Not expected or encouraged	Expected	We do not administer self-report surveys	We do not administer performance-based tests	Rarely	Rarely	Rarely	Never	Rarely	Never	Never	Never	Never	Always	Always	Always	Never	Always	Never	Always	Never	Never	Agree	Disagree	Disagree	Neutral	Neutral	Strongly agree	Agree	Agree	Agree	Strongly agree	Agree	Agree	Agree	Agree	Strongly agree	Strongly agree	Strongly agree
341	Woman	Not Hispanic or Latino	White	Clinical doctorate (DPT)	30	4.5	Acute care hospital	Northeast	More than 40 patients	Primarily adults	Not expected or encouraged	Not expected or encouraged	We do not administer self-report surveys	Me	Never	Never	Never	Never	Never	Never	Never	Never	Never	Sometimes	Rarely	Sometimes	Rarely	Sometimes	Rarely	Rarely	Rarely	Rarely	Neutral	Agree	Agree	Neutral	Neutral	Agree	Agree	Agree	Disagree	Strongly agree	Agree	Agree	Neutral	Neutral	Agree	Agree	Agree
342	Woman	Not Hispanic or Latino	White	Clinical doctorate (DPT)	37	13	Acute care hospital	Rocky Mountains	21-30 patients	Primarily adults	Not expected or encouraged	Encouraged	Other	Me	Sometimes	Often	Often	Never	Often	Sometimes	Often	Often	Sometimes	Often	Often	Often	Never	Often	Sometimes	Often	Often	Often	Agree	Neutral	Agree	Agree	Neutral	Agree	Agree	Agree	Neutral	Strongly agree	Agree	Neutral	Agree	Agree	Agree	Agree	Agree
343	Man	Not Hispanic or Latino	White	Clinical doctorate (DPT)	31	7	Private outpatient office or group practice	Midwest	More than 40 patients	Even distribution of children and adults	Expected	Encouraged	Front office staff	Me	Rarely	Often	Often	Often	Rarely	Never	Sometimes	Rarely	Never	Often	Always	Often	Often	Often	Never	Often	Sometimes	Never	Agree	Neutral	Agree	Agree	Agree	Agree	Agree	Disagree	Agree	Agree	Neutral	Neutral	Disagree	Disagree	Agree	Strongly agree	Strongly agree
344	Man	Not Hispanic or Latino	White	Clinical doctorate (DPT)	51	28	Private outpatient office or group practice	Northeast	More than 40 patients	Primarily adults	Not expected or encouraged	Not expected or encouraged	Me	Me	Rarely	Rarely	Rarely	Rarely	Rarely	Never	Sometimes	Never	Never	Rarely	Rarely	Rarely	Rarely	Rarely	Never	Rarely	Never	Never	Agree	Agree	Agree	Neutral	Disagree	Disagree	Disagree	Disagree	Agree	Strongly agree	Strongly agree	Agree	Agree	Agree	Neutral	Agree	Agree
345	Woman	Not Hispanic or Latino	White	Clinical doctorate (DPT)	50	28	Hospital-based outpatient facility or clinic	Rocky Mountains	31-40 patients	Primarily adults	Encouraged	Encouraged	Me	Me	Sometimes	Sometimes	Sometimes	Often	Rarely	Never	Sometimes	Sometimes	Never	Sometimes	Sometimes	Sometimes	Often	Rarely	Never	Sometimes	Sometimes	Never	Agree	Agree	Agree	Agree	Agree	Agree	Agree	Disagree	Agree	Agree	Neutral	Agree	Agree	Agree	Agree	Agree	Agree
346	Woman	Not Hispanic or Latino	White	Bachelor's degree (BPT)	57	31	Private outpatient office or group practice	Pacific	31-40 patients	Primarily adults	Not expected or encouraged	Not expected or encouraged	Me	Me	Sometimes	Sometimes	Sometimes	Sometimes	Rarely	Never	Sometimes	Never	Never	Sometimes	Sometimes	Sometimes	Sometimes	Rarely	Never	Rarely	Never	Never	Agree	Neutral	Agree	Agree	Neutral	Agree	Agree	Agree	Agree	Agree	Disagree	Neutral	Disagree	Agree	Neutral	Neutral	Agree
347	Man	Not Hispanic or Latino	White	Master's degree (MSPT)	51	22	Private outpatient office or group practice	Southeast	More than 40 patients	Primarily adults	Encouraged	Encouraged	Me	Me	Always	Always	Always	Always	Always	Always	Always	Always	Always	Always	Always	Always	Always	Always	Sometimes	Always	Always	Never	Agree	Agree	Agree	Agree	Agree	Strongly agree	Strongly agree	Strongly agree	Strongly agree	Strongly agree	Strongly agree	Strongly agree	Strongly agree	Strongly agree	Strongly agree	Strongly agree	Strongly agree
348	Woman	Not Hispanic or Latino	White	Bachelor's degree (BPT)	60	38	Private outpatient office or group practice	Southeast	31-40 patients	Primarily adults	Expected	Encouraged	Front office staff	Me	Sometimes	Sometimes	Sometimes	Sometimes	Rarely	Never	Sometimes	Sometimes	Sometimes	Often	Often	Often	Often	Sometimes	Never	Often	Often	Often	Agree	Agree	Neutral	Agree	Agree	Agree	Agree	Strongly agree	Agree	Strongly agree	Agree	Agree	Agree	Neutral	Agree	Agree	Strongly agree
349	Woman	Not Hispanic or Latino	White	Clinical doctorate (DPT)	28	3	Acute care hospital	Northeast	31-40 patients	Primarily adults	Not expected or encouraged	Expected	We do not administer self-report surveys	Me	Never	Never	Never	Never	Never	Never	Never	Never	Never	Sometimes	Sometimes	Sometimes	Often	Sometimes	Sometimes	Sometimes	Often	Often	Neutral	Neutral	Agree	Neutral	Neutral	Neutral	Neutral	Neutral	Neutral	Agree	Agree	Neutral	Agree	Neutral	Neutral	Neutral	Neutral
350	Woman	Not Hispanic or Latino	White	Clinical doctorate (DPT)	32	8	Private outpatient office or group practice	Pacific	21-30 patients	Primarily adults	Expected	Expected	Front office staff	Me	Rarely	Rarely	Rarely	Always	Never	Never	Rarely	Rarely	Always	Always	Always	Always	Always	Always	Never	Always	Never	Never	Strongly agree	Disagree	Agree	Agree	Strongly agree	Agree	Disagree	Neutral	Agree	Agree	Disagree	Disagree	Neutral	Neutral	Agree	Agree	Agree
351	Woman	Not Hispanic or Latino	White	Clinical doctorate (DPT)	62	39	Hospital-based outpatient facility or clinic	Pacific	11-20 patients	Primarily adults	Encouraged	Encouraged	Me	Me	Often	Often	Often	Often	Sometimes	Never	Often	Often	Sometimes	Often	Often	Often	Often	Sometimes	Rarely	Often	Often	Sometimes	Neutral	Agree	Agree	Neutral	Neutral	Agree	Neutral	Neutral	Neutral	Strongly agree	Neutral	Agree	Agree	Agree	Agree	Agree	Agree
352	Woman	Not Hispanic or Latino	White	Clinical doctorate (DPT)	38	13	Hospital-based outpatient facility or clinic	Midwest	31-40 patients	Primarily adults	Encouraged	Encouraged	Front office staff	Me	Sometimes	Sometimes	Sometimes	Often	Rarely	Rarely	Sometimes	Sometimes	Rarely	Often	Often	Often	Sometimes	Sometimes	Rarely	Often	Sometimes	Rarely	Agree	Agree	Agree	Agree	Neutral	Agree	Neutral	Disagree	Agree	Agree	Agree	Agree	Agree	Agree	Agree	Agree	Agree
353	Woman	Not Hispanic or Latino	White	Clinical doctorate (DPT)	37	13	Hospital-based outpatient facility or clinic	Midwest	21-30 patients	Primarily adults	Expected	Expected	Me	Me	Sometimes	Often	Often	Often	Often	Rarely	Often	Often	Rarely	Often	Often	Often	Often	Often	Sometimes	Often	Often	Rarely	Agree	Neutral	Agree	Agree	Agree	Agree	Agree	Neutral	Neutral	Strongly agree	Agree	Neutral	Agree	Agree	Agree	Agree	Agree
354	Woman	Not Hispanic or Latino	White	Clinical doctorate (DPT)	49	25	Health and wellness facility	Midwest	More than 40 patients	Primarily adults	Expected	Expected	Me	Me	Often	Often	Always	Always	Often	Never	Often	Often	Never	Often	Often	Often	Always	Often	Never	Often	Often	Never	Strongly agree	Strongly agree	Strongly agree	Strongly agree	Strongly agree	Strongly agree	Strongly agree	Strongly agree	Strongly agree	Strongly agree	Strongly agree	Strongly agree	Strongly agree	Strongly agree	Strongly agree	Strongly agree	Strongly agree
355	Woman	Not Hispanic or Latino	White	Master's degree (MSPT)	64	39	Private outpatient office or group practice	Pacific	31-40 patients	Primarily adults	Expected	Expected	Front office staff	Me	Sometimes	Often	Often	Sometimes	Often	Never	Sometimes	Never	Never	Often	Often	Often	Often	Often	Never	Often	Never	Never	Agree	Neutral	Agree	Agree	Agree	Agree	Agree	Neutral	Agree	Agree	Agree	Agree	Agree	Agree	Agree	Agree	Agree
356	Woman	Not Hispanic or Latino	White	Clinical doctorate (DPT)	47	12	Patient’s home / home care	Rocky Mountains	1-10 patients	Primarily adults	Not expected or encouraged	Encouraged	Me	Me	Sometimes	Sometimes	Sometimes	Never	Sometimes	Never	Sometimes	Sometimes	Never	Sometimes	Sometimes	Sometimes	Never	Sometimes	Never	Sometimes	Sometimes	Never	Disagree	Neutral	Neutral	Agree	Disagree	Agree	Agree	Disagree	Agree	Agree	Disagree	Agree	Agree	Agree	Agree	Agree	Agree
357	Woman	Not Hispanic or Latino	White	Master's degree (MSPT)	61	39	School system (pre-secondary)	Midwest	11-20 patients	Primarily children	Not expected or encouraged	Encouraged	We do not administer self-report surveys	Me	Never	Never	Never	Never	Never	Never	Never	Never	Never	Sometimes	Rarely	Never	Never	Sometimes	Never	Rarely	Rarely	Never	Neutral	Neutral	Neutral	Neutral	Neutral	Neutral	Neutral	Neutral	Neutral	Neutral	Neutral	Neutral	Neutral	Neutral	Agree	Agree	Agree
358	Woman	Not Hispanic or Latino	White	Clinical doctorate (DPT)	31	6	Private outpatient office or group practice	Midwest	11-20 patients	Primarily adults	Expected	Encouraged	Front office staff	Me	Rarely	Sometimes	Rarely	Always	Rarely	Rarely	Rarely	Sometimes	Often	Often	Often	Often	Often	Often	Rarely	Often	Rarely	Often	Agree	Agree	Agree	Agree	Agree	Agree	Agree	Agree	Agree	Agree	Agree	Neutral	Neutral	Neutral	Agree	Agree	Agree
359	Woman	Not Hispanic or Latino	White	Master's degree (MSPT)	59	24	Private outpatient office or group practice	Rocky Mountains	More than 40 patients	Primarily adults	Expected	Encouraged	Front office staff	Me	Always	Often	Sometimes	Often	Often	Never	Often	Often		Often	Often	Often	Often	Often	Never	Often	Often		Strongly agree	Agree	Strongly agree	Strongly agree	Neutral	Strongly agree	Strongly agree	Strongly agree	Strongly agree	Strongly agree	Neutral	Agree	Agree	Agree	Agree	Agree	Agree
360	Woman	Not Hispanic or Latino	White	Clinical doctorate (DPT)	44	20	Hospital-based outpatient facility or clinic	Rocky Mountains	21-30 patients	Primarily adults	Encouraged	Encouraged	Me	Me	Sometimes	Always	Often	Rarely	Rarely	Never	Rarely	Rarely	Never	Always	Always	Always	Often	Often	Never	Often	Never	Never	Agree	Neutral	Agree	Neutral	Disagree	Agree	Disagree	Agree	Neutral	Agree	Neutral	Agree	Agree	Neutral	Strongly agree	Strongly agree	Agree
361	Woman	Not Hispanic or Latino	White	Clinical doctorate (DPT)	27	2	Private outpatient office or group practice	Pacific	More than 40 patients	Primarily adults	Expected	Encouraged	Front office staff	Me	Rarely	Often	Sometimes	Sometimes	Never	Sometimes	Rarely	Sometimes	Sometimes	Sometimes	Sometimes	Sometimes	Sometimes	Sometimes	Sometimes	Sometimes	Sometimes	Sometimes	Agree	Agree	Strongly agree	Agree	Agree	Strongly agree	Disagree	Neutral	Agree	Strongly agree	Neutral	Agree	Disagree	Disagree	Agree	Agree	Agree
362	Woman	Not Hispanic or Latino	White	Clinical doctorate (DPT)	27	1.5	Acute care hospital	Rocky Mountains	21-30 patients	Primarily adults	Not expected or encouraged	Encouraged	We do not administer self-report surveys	Me										Often	Rarely	Sometimes	Sometimes	Sometimes	Never	Rarely	Sometimes	Never	Disagree	Disagree	Agree	Agree	Agree	Agree	Agree	Agree	Disagree	Agree	Neutral	Disagree	Disagree	Disagree	Agree	Agree	Strongly agree
363	Woman	Not Hispanic or Latino	White	Clinical doctorate (DPT)	35	4	Private outpatient office or group practice	Rocky Mountains	31-40 patients	Primarily adults	Expected	Encouraged	Front office staff	Me	Sometimes	Often	Often	Always	Often	Never	Sometimes	Rarely	Never	Always	Always	Always	Often	Often	Never	Sometimes	Sometimes	Never	Disagree	Agree	Agree	Neutral	Neutral	Strongly agree	Agree	Strongly agree	Strongly agree	Strongly agree	Agree	Neutral	Agree	Agree	Disagree	Agree	Disagree
364	Woman	Not reported	Not reported	Clinical doctorate (DPT)	31	2	Other	Pacific	21-30 patients	Primarily children	Expected	Expected	Me	Me	Sometimes	Often	Often	Often	Rarely	Rarely	Sometimes	Rarely	Never	Often	Often	Often	Often	Often	Often	Often	Rarely	Sometimes	Disagree	Agree	Agree	Neutral	Neutral	Strongly agree	Disagree	Disagree	Disagree	Strongly agree	Strongly agree	Strongly agree	Strongly agree	Strongly agree	Agree	Strongly agree	Agree
365	Woman	Not Hispanic or Latino	White	Master's degree (MSPT)	60	23	Hospital-based outpatient facility or clinic	Pacific	21-30 patients	Primarily adults	Expected	Encouraged	Me	Another clinician or practitioner	Rarely	Sometimes	Sometimes	Often	Often	Never	Never	Never	Never	Sometimes	Sometimes	Sometimes	Sometimes	Rarely	Never	Sometimes	Never	Never	Agree	Neutral	Agree	Agree	Agree	Strongly agree	Agree	Neutral	Strongly agree	Strongly agree	Neutral	Neutral	Neutral	Neutral	Neutral	Agree	Agree
366	Man	Not Hispanic or Latino	White	Clinical doctorate (DPT)	35	10	Hospital-based outpatient facility or clinic	Rocky Mountains	11-20 patients	Primarily adults	Expected	Encouraged	Front office staff	Me	Always	Often	Often	Often	Often	Always	Often	Often	Always	Always	Always	Always	Always	Always	Always	Always	Always	Never	Agree	Agree	Agree	Agree	Neutral	Strongly agree	Strongly agree	Strongly agree	Strongly agree	Strongly agree	Agree	Agree	Strongly agree	Strongly agree	Agree	Strongly agree	Strongly agree
367	Woman	Not Hispanic or Latino	Asian	Clinical doctorate (DPT)	30	1	Private outpatient office or group practice	Pacific	More than 40 patients	Primarily adults	Encouraged	Expected	Front office staff	Me	Never	Often	Never	Always	Never	Never	Never	Never	Never	Always	Always	Always	Always	Often	Never	Always	Always	Never	Neutral	Neutral	Neutral	Neutral	Agree	Agree	Agree	Agree	Agree	Agree	Agree	Agree	Agree	Neutral	Strongly agree	Strongly agree	Strongly agree
368	Man	Not Hispanic or Latino	White	Clinical doctorate (DPT)	32	3	Hospital-based outpatient facility or clinic	Rocky Mountains	21-30 patients	Primarily adults	Expected	Encouraged	Me	Me	Often	Often	Often	Often	Often	Rarely	Often	Often	Often	Often	Often	Often	Often	Often	Rarely	Often	Often	Often	Disagree	Strongly agree	Strongly agree	Agree	Neutral	Strongly agree	Strongly disagree	Agree	Neutral	Strongly agree	Neutral	Strongly agree	Strongly agree	Agree	Agree	Agree	Agree
369	Man	Hispanic or Latino	Not reported	Clinical doctorate (DPT)	30	3	Private outpatient office or group practice	Pacific	More than 40 patients	Primarily adults	Not expected or encouraged	Not expected or encouraged	We do not administer self-report surveys	We do not administer performance-based tests	Never	Never	Never	Never	Never	Never	Never	Never	Never	Often	Sometimes	Often	Often	Sometimes	Never	Often	Sometimes	Rarely	Disagree	Disagree	Strongly agree	Agree	Neutral	Agree	Strongly disagree	Disagree	Agree	Agree	Disagree	Disagree	Agree	Disagree	Agree	Agree	Agree
370	Woman	Not Hispanic or Latino	White	Clinical doctorate (DPT)	31	5	Patient’s home / home care	Midwest	11-20 patients	Primarily adults	Not expected or encouraged	Expected	We do not administer self-report surveys	Me	Never	Never	Never	Never	Never	Never	Never	Never	Never	Always	Always	Often	Often	Often	Often	Often	Often	Never	Neutral	Neutral	Neutral	Neutral	Neutral	Agree	Disagree	Agree	Agree	Agree	Agree	Agree	Neutral	Neutral	Agree	Agree	Agree
371	Woman	Not Hispanic or Latino	White	Clinical doctorate (DPT)	33	6	Private outpatient office or group practice	Pacific	31-40 patients	Primarily adults	Expected	Encouraged	Me	Me	Sometimes	Often	Always	Always	Sometimes	Rarely	Often	Often	Often	Always	Always	Always	Always	Sometimes	Rarely	Often	Rarely	Rarely	Strongly agree	Strongly agree	Strongly agree	Strongly agree	Strongly agree	Strongly agree	Strongly agree	Strongly agree	Strongly agree	Strongly agree	Strongly agree	Strongly agree	Agree	Strongly agree	Strongly agree	Strongly agree	Strongly agree
372	Woman	Not Hispanic or Latino	White	Clinical doctorate (DPT)	70	47	Acute care hospital	Southeast	11-20 patients	Primarily adults	Expected	Expected	Me	Me	Always	Always	Always	Often	Always	Sometimes	Always	Sometimes	Always	Often	Always	Rarely	Often	Always	Sometimes	Rarely	Often	Often	Neutral	Neutral	Strongly agree	Agree	Neutral	Strongly agree	Strongly agree	Strongly agree	Strongly agree	Strongly agree	Agree	Strongly agree	Neutral	Strongly agree	Strongly agree	Strongly agree	Strongly agree
373	Woman	Not Hispanic or Latino	White	Bachelor's degree (BPT)	59	38	Private outpatient office or group practice	Northeast	21-30 patients	Primarily adults	Encouraged	Expected	Me	Front office staff	Often	Often	Often	Often	Sometimes	Never	Always	Sometimes	Sometimes	Often	Always	Often	Often	Sometimes	Never	Often	Sometimes	Sometimes	Agree	Agree	Agree	Neutral	Neutral	Strongly agree	Agree	Neutral	Agree	Strongly agree	Neutral	Agree	Agree	Neutral	Agree	Agree	Neutral
374	Woman	Not Hispanic or Latino	Asian	Clinical doctorate (DPT)	62	33	Hospital-based outpatient facility or clinic	Midwest	1-10 patients	Primarily adults	Expected	Expected	Front office staff	Me	Sometimes	Sometimes	Sometimes	Sometimes	Sometimes	Never	Rarely	Never	Always	Sometimes	Sometimes	Sometimes	Sometimes	Sometimes	Never	Rarely	Sometimes	Always	Disagree	Neutral	Agree	Neutral	Neutral	Agree	Disagree	Neutral	Agree	Strongly agree	Neutral	Neutral	Neutral	Neutral	Neutral	Disagree	Neutral
375	Man	Not reported	Not reported	PhD or other advanced degree	47	24	Hospital-based outpatient facility or clinic	Southeast	11-20 patients	Primarily adults	Encouraged	Encouraged	Me	Me	Sometimes	Sometimes	Rarely	Never	Never	Never	Never	Never	Never	Sometimes	Sometimes	Sometimes	Never	Never	Never	Sometimes	Never	Never	Strongly disagree	Neutral	Agree	Strongly disagree	Neutral	Strongly disagree	Disagree	Disagree	Strongly disagree	Agree	Neutral	Neutral	Neutral	Disagree	Neutral	Neutral	Neutral
376	Woman	Not Hispanic or Latino	White	Clinical doctorate (DPT)	42	18	School system (pre-secondary)	Northeast	21-30 patients	Primarily children	Not expected or encouraged	Encouraged	We do not administer self-report surveys	Me	Never	Never	Never	Never	Never	Never	Never	Never	Never	Sometimes	Sometimes	Rarely	Rarely	Sometimes	Sometimes	Sometimes	Sometimes	Rarely	Neutral	Neutral	Agree	Neutral	Neutral	Agree	Neutral	Neutral	Neutral	Agree	Neutral	Neutral	Neutral	Neutral	Agree	Agree	Agree
377	Woman	Not Hispanic or Latino	White	Bachelor's degree (BPT)	58	33	Patient’s home / home care	Northeast	1-10 patients	Even distribution of children and adults	Not expected or encouraged	Encouraged	Me	Me	Sometimes	Sometimes	Sometimes	Rarely	Sometimes	Never	Sometimes	Sometimes	Never	Sometimes	Sometimes	Sometimes	Rarely	Sometimes	Never	Sometimes	Rarely	Never	Neutral	Disagree	Agree	Agree	Neutral	Agree	Agree	Agree	Agree	Agree	Neutral	Neutral	Agree	Agree	Neutral	Neutral	Agree
378	Man	Not Hispanic or Latino	White	Clinical doctorate (DPT)	34	10	Private outpatient office or group practice	Southeast	More than 40 patients	Primarily adults	Expected	Expected	Me	Me	Always	Often	Often	Always	Often	Rarely	Sometimes	Often	Often	Always	Often	Often	Often	Often	Rarely	Often	Sometimes	Sometimes	Agree	Agree	Agree	Agree	Agree	Agree	Neutral	Neutral	Agree	Agree	Neutral	Agree	Agree	Agree	Agree	Agree	Neutral
379	Woman	Not Hispanic or Latino	White	Clinical doctorate (DPT)	62	40	Hospital-based outpatient facility or clinic	Northeast	1-10 patients	Primarily children	Expected	Expected	Me	Me	Often	Always	Often	Often	Sometimes	Rarely	Always	Often	Rarely	Always	Always	Often	Always	Sometimes	Rarely	Often	Often	Rarely	Agree	Agree	Agree	Neutral	Strongly agree	Strongly agree	Agree	Agree	Agree	Strongly agree	Agree	Agree	Agree	Neutral	Agree	Agree	Strongly disagree
380	Woman	Not Hispanic or Latino	White	Clinical doctorate (DPT)	30	7	Private outpatient office or group practice	Northeast	21-30 patients	Primarily adults	Encouraged	Encouraged	Me	Me	Rarely	Sometimes	Rarely	Never	Never	Rarely	Sometimes	Sometimes	Rarely	Often	Often	Often	Never	Sometimes	Sometimes	Often	Often	Rarely	Neutral	Disagree	Agree	Agree	Neutral	Agree	Agree	Agree	Agree	Agree	Neutral	Neutral	Neutral	Disagree	Agree	Strongly agree	Agree
381	Woman	Not Hispanic or Latino	White	Clinical doctorate (DPT)	25	0.75	Private outpatient office or group practice	Midwest	More than 40 patients	Primarily adults	Expected	Encouraged	Me	Me	Always	Always	Always	Always	Always	Sometimes	Always	Always	Always	Often	Often	Often	Often	Often	Rarely	Often	Often	Often	Strongly agree	Agree	Strongly agree	Agree	Strongly agree	Strongly agree	Strongly agree	Strongly agree	Strongly agree	Strongly agree	Agree	Strongly agree	Strongly agree	Strongly agree	Strongly agree	Strongly agree	Strongly agree
382	Woman	Not Hispanic or Latino	Asian	Clinical doctorate (DPT)	45	23	Patient’s home / home care	Southeast	1-10 patients	Primarily adults	Encouraged	Expected	Me	Me	Sometimes	Sometimes	Sometimes	Sometimes	Sometimes	Never	Sometimes	Sometimes	Rarely	Always	Always	Always	Always	Always	Sometimes	Always	Always	Always	Agree	Agree	Strongly agree	Agree	Agree	Strongly agree	Strongly agree	Strongly agree	Strongly agree	Strongly agree	Strongly agree	Agree	Agree	Strongly agree	Agree	Agree	Strongly agree
383	Woman	Not Hispanic or Latino	White	Clinical doctorate (DPT)	49	27	Hospital-based outpatient facility or clinic	Southwest	31-40 patients	Primarily adults	Expected	Expected	Front office staff	Me	Always	Always	Always	Always	Always	Never	Always	Always	Never	Always	Always	Always	Always	Always	Never	Always	Always	Never	Strongly agree	Neutral	Strongly agree	Strongly agree	Strongly agree	Strongly agree	Neutral	Strongly agree	Strongly agree	Strongly agree	Strongly agree	Strongly agree	Strongly agree	Strongly agree	Strongly agree	Strongly agree	Strongly agree
384	Woman	Not Hispanic or Latino	White	Master's degree (MSPT)	58	25	Patient’s home / home care	Southeast	1-10 patients	Primarily children	Not expected or encouraged	Encouraged	Me	Me	Sometimes	Sometimes	Often	Rarely	Often	Never	Often	Rarely	Never	Often	Often	Often	Rarely	Often	Never	Often	Sometimes	Never	Agree	Agree	Neutral	Neutral	Neutral	Neutral	Neutral	Neutral	Neutral	Agree	Agree	Agree	Agree	Agree	Agree	Agree	Neutral
385	Woman	Not Hispanic or Latino	White	Master's degree (MSPT)	55	23	Inpatient rehabilitation facility (IRF)	Midwest	Do not treat patients on a weekly basis	Primarily adults	Not expected or encouraged	Encouraged	We do not administer self-report surveys	Me	Never	Never	Never	Never	Never	Never	Never	Never	Never	Often	Often	Often	Always	Sometimes	Rarely	Often	Often	Rarely	Disagree	Neutral	Agree	Neutral	Neutral	Neutral	Neutral	Neutral	Disagree	Agree	Neutral	Neutral	Agree	Agree	Neutral	Agree	Agree
386	Man	Not Hispanic or Latino	White	Clinical doctorate (DPT)	35	9	Academic institution (post-secondary)	Rocky Mountains	Do not treat patients on a weekly basis	Primarily adults	Encouraged	Expected	Me	Me	Sometimes	Sometimes	Sometimes	Sometimes	Sometimes	Often	Sometimes	Sometimes	Sometimes	Always	Always	Always	Always	Often	Always	Always	Always	Always	Agree	Agree	Agree	Agree	Agree	Agree	Agree	Agree	Agree	Strongly agree	Neutral	Neutral	Agree	Agree	Strongly agree	Strongly agree	Strongly agree
387	Woman	Not Hispanic or Latino	White	Clinical doctorate (DPT)	62	40	Private outpatient office or group practice	Southeast	31-40 patients	Primarily adults	Expected	Not expected or encouraged	Front office staff	Another clinician or practitioner	Sometimes	Sometimes	Sometimes	Often	Rarely	Never	Rarely	Never	Never	Sometimes	Sometimes	Sometimes	Sometimes	Sometimes	Never	Sometimes	Never	Never	Disagree	Disagree	Disagree	Disagree	Agree	Agree	Disagree	Disagree	Agree	Agree	Neutral	Disagree	Neutral	Disagree	Agree	Agree	Agree
388	Man	Not Hispanic or Latino	White	Clinical doctorate (DPT)	53	24	Hospital-based outpatient facility or clinic	Northeast	21-30 patients	Even distribution of children and adults	Expected	Expected	Me	Me	Never	Always	Never	Always	Sometimes	Never	Always	Rarely	Never	Sometimes	Always	Never	Always	Sometimes	Never	Always	Never	Never	Strongly agree	Strongly agree	Strongly agree	Agree	Neutral	Strongly agree	Strongly agree	Strongly agree	Strongly agree	Strongly agree	Neutral	Strongly agree	Strongly disagree	Neutral	Strongly agree	Strongly agree	Strongly agree
389	Man	Not Hispanic or Latino	Asian	PhD or other advanced degree	58	30	Private outpatient office or group practice	Northeast	11-20 patients	Primarily adults	Expected	Encouraged	Front office staff	Me	Rarely	Sometimes	Rarely	Sometimes	Sometimes	Sometimes	Sometimes	Rarely	Sometimes	Always	Often	Often	Sometimes	Sometimes	Sometimes	Always	Rarely	Rarely	Agree	Agree	Strongly agree	Neutral	Agree	Strongly agree	Agree	Agree	Neutral	Strongly agree	Neutral	Agree	Agree	Agree	Strongly agree	Strongly agree	Strongly agree
390	Woman	Not Hispanic or Latino	White	Master's degree (MSPT)	55	33	Acute care hospital	Southwest	21-30 patients	Primarily adults	Not expected or encouraged	Expected	We do not administer self-report surveys	Me	Never	Never	Never	Never	Never	Never	Never	Never	Never	Often	Often	Often	Often	Often	Never	Sometimes	Never	Never	Agree	Neutral	Agree	Agree	Neutral	Neutral	Disagree	Neutral	Disagree	Agree	Agree	Neutral	Neutral	Neutral	Agree	Agree	Agree
391	Woman	Not Hispanic or Latino	White	Clinical doctorate (DPT)	36	13	Patient’s home / home care	Northeast	11-20 patients	Primarily adults	Encouraged	Expected	Me	Me	Rarely	Sometimes	Never	Sometimes	Rarely	Never	Sometimes	Rarely	Sometimes	Always	Always	Rarely	Always	Rarely	Never	Always	Often	Never	Agree	Disagree	Strongly agree	Disagree	Disagree	Strongly agree	Strongly agree	Strongly agree	Strongly agree	Strongly agree	Disagree	Disagree	Agree	Agree	Strongly agree	Strongly agree	Strongly agree
392	Woman	Not Hispanic or Latino	White	Clinical doctorate (DPT)	33	8	Hospital-based outpatient facility or clinic	Midwest	21-30 patients	Primarily adults	Expected	Encouraged	Front office staff	Me	Sometimes	Sometimes	Sometimes	Sometimes	Rarely	Never	Rarely	Never	Sometimes	Rarely	Sometimes	Sometimes	Sometimes	Sometimes	Never	Sometimes	Rarely	Sometimes	Agree	Neutral	Agree	Neutral	Agree	Agree	Agree	Agree	Agree	Agree	Neutral	Neutral	Agree	Neutral	Agree	Agree	Agree
393	Woman	Not Hispanic or Latino	White	Clinical doctorate (DPT)	41	15	Other	Midwest	11-20 patients	Primarily adults	Encouraged	Encouraged	Me	Me	Sometimes	Often	Often	Rarely	Rarely	Never	Sometimes	Sometimes	Rarely	Often	Often	Often	Sometimes	Often	Never	Often	Sometimes	Never	Neutral	Neutral	Agree	Agree	Neutral	Strongly agree	Agree	Agree	Disagree	Strongly agree	Neutral	Neutral	Agree	Neutral	Agree	Neutral	Agree
394	Man	Not Hispanic or Latino	White	Clinical doctorate (DPT)	33	6	Private outpatient office or group practice	Pacific	21-30 patients	Even distribution of children and adults	Encouraged	Encouraged	Front office staff	Me	Never	Never	Never	Sometimes	Never	Never	Never	Sometimes	Never	Sometimes	Often	Often	Often	Often	Rarely	Sometimes	Sometimes	Sometimes	Neutral	Strongly disagree	Neutral	Neutral	Neutral	Neutral	Disagree	Disagree	Agree	Agree	Strongly disagree	Strongly disagree	Strongly disagree	Strongly disagree	Neutral	Agree	Strongly disagree
395	Woman	Not Hispanic or Latino	White	Clinical doctorate (DPT)	30	5	Hospital-based outpatient facility or clinic	Midwest	More than 40 patients	Primarily adults	Encouraged	Encouraged	Front office staff	Me	Sometimes	Often	Sometimes	Always	Sometimes	Never	Sometimes	Rarely	Never	Always	Always	Always	Sometimes	Often	Never	Often	Never	Often	Agree	Agree	Strongly agree	Agree	Strongly agree	Strongly agree	Strongly agree	Strongly agree	Strongly agree	Agree	Neutral	Agree	Disagree	Neutral	Agree	Agree	Strongly agree
396	Man	Not Hispanic or Latino	White	Clinical doctorate (DPT)	29	5	Private outpatient office or group practice	Noncontigous U.S.	21-30 patients	Primarily adults	Expected	Expected	Me	Me	Sometimes	Always	Sometimes	Always	Sometimes	Sometimes	Sometimes	Sometimes	Always	Always	Always	Always	Always	Always	Always	Always	Always	Always	Agree	Neutral	Strongly agree	Strongly agree	Strongly agree	Strongly agree	Strongly agree	Strongly agree	Strongly agree	Strongly agree	Neutral	Neutral	Neutral	Neutral	Strongly agree	Strongly agree	Strongly agree
397	Woman	Not Hispanic or Latino	Asian	Bachelor's degree (BPT)	50	28	Acute care hospital	Northeast	21-30 patients	Primarily adults	Expected	Expected	We do not administer self-report surveys	We do not administer performance-based tests	Never	Never	Never	Never	Never	Never	Never	Never	Never	Rarely	Never	Never	Rarely	Rarely	Never	Never	Never	Never	Neutral	Agree	Agree	Neutral	Neutral	Neutral	Neutral	Neutral	Agree	Agree	Agree	Agree	Agree	Agree	Agree	Agree	Agree
398	Man	Not Hispanic or Latino	White	Clinical doctorate (DPT)	30	5	Hospital-based outpatient facility or clinic	Midwest	31-40 patients	Primarily adults	Expected	Encouraged	Front office staff	Me	Often	Often	Often	Often	Sometimes	Sometimes	Often	Sometimes	Sometimes	Sometimes	Sometimes	Sometimes	Sometimes	Rarely	Never	Sometimes	Never	Never	Agree	Strongly agree	Agree	Agree	Strongly agree	Strongly agree	Disagree	Agree	Agree	Strongly agree	Strongly agree	Strongly agree	Strongly agree	Neutral	Agree	Agree	Agree
399	Woman	Not Hispanic or Latino	White	Clinical doctorate (DPT)	51	22	Patient’s home / home care	Southeast	21-30 patients	Primarily adults	Not expected or encouraged	Expected	Me	Me	Sometimes	Sometimes	Sometimes	Sometimes	Rarely	Never	Sometimes	Sometimes	Rarely	Often	Often	Often	Often	Often	Never	Often	Often	Rarely	Neutral	Neutral	Agree	Neutral	Neutral	Agree	Neutral	Neutral	Agree	Agree	Agree	Neutral	Agree	Neutral	Agree	Agree	Strongly agree
400	Woman	Not Hispanic or Latino	White	Clinical doctorate (DPT)	26	1	Acute care hospital	Southwest	31-40 patients	Primarily adults	Encouraged	Expected	Me	Me	Rarely	Sometimes	Sometimes	Rarely	Often	Never	Sometimes	Never	Sometimes	Often	Often	Often	Sometimes	Often	Never	Often	Never	Never	Agree	Agree	Agree	Agree	Agree	Agree	Agree	Agree	Neutral	Agree	Agree	Agree	Agree	Agree	Agree	Agree	Agree
401	Man	Not Hispanic or Latino	White	Clinical doctorate (DPT)	52	29	Academic institution (post-secondary)	Northeast	31-40 patients	Primarily adults	Expected	Encouraged	Me	Me	Rarely	Often	Sometimes	Sometimes	Rarely	Sometimes	Sometimes	Often	Never	Often	Often	Often	Rarely	Sometimes	Rarely	Sometimes	Never	Never	Agree	Disagree	Agree	Agree	Disagree	Agree	Disagree	Agree	Disagree	Strongly agree	Disagree	Neutral	Neutral	Disagree	Agree	Agree	Agree
402	Woman	Not Hispanic or Latino	White	Clinical doctorate (DPT)	36	11	Private outpatient office or group practice	Southeast	31-40 patients	Even distribution of children and adults	Encouraged	Encouraged	Front office staff	Me	Sometimes	Often	Sometimes	Often	Sometimes	Sometimes	Sometimes	Sometimes	Sometimes	Often	Often	Often	Often	Often	Sometimes	Often	Often	Often	Agree	Disagree	Disagree	Agree	Agree	Agree	Agree	Agree	Agree	Agree	Neutral	Agree	Neutral	Neutral	Agree	Agree	Agree
403	Woman	Not Hispanic or Latino	White	Clinical doctorate (DPT)	34	9	Private outpatient office or group practice	Pacific	More than 40 patients	Primarily adults	Expected	Not expected or encouraged	Front office staff	Me	Sometimes	Often	Often	Often	Rarely	Never	Rarely	Sometimes	Never	Rarely	Rarely	Rarely	Sometimes	Rarely	Never	Never	Never	Never	Agree	Agree	Strongly agree	Neutral	Disagree	Strongly agree	Agree	Agree	Strongly agree	Strongly agree	Agree	Agree	Agree	Agree	Disagree	Disagree	Strongly agree
404	Woman	Not Hispanic or Latino	White	Clinical doctorate (DPT)	37	13	Hospital-based outpatient facility or clinic	Midwest	21-30 patients	Primarily adults	Expected	Encouraged	Me	Me	Always	Often	Often	Always	Often	Never	Often	Often	Often	Often	Always	Always	Always	Often	Never	Often	Sometimes	Sometimes	Strongly agree	Strongly agree	Strongly agree	Strongly agree	Strongly agree	Strongly agree	Strongly agree	Strongly agree	Strongly agree	Strongly agree	Strongly agree	Strongly agree	Strongly agree	Strongly agree	Agree	Strongly agree	Strongly agree
405	Woman	Not Hispanic or Latino	White	Clinical doctorate (DPT)	38	13	Acute care hospital	Midwest	More than 40 patients	Primarily adults	Expected	Encouraged	Me	Me	Often	Often	Often	Rarely	Often	Sometimes	Sometimes	Often	Sometimes	Sometimes	Sometimes	Sometimes	Never	Sometimes	Sometimes	Often	Sometimes	Never	Agree	Neutral	Agree	Agree	Disagree	Neutral	Neutral	Agree	Neutral	Agree	Agree	Agree	Agree	Agree	Neutral	Agree	Agree
406	Not reported	Not reported	Not reported	Clinical doctorate (DPT)	40	9	Private outpatient office or group practice	Southeast	31-40 patients	Primarily adults	Expected	Expected	Front office staff	Me	Always	Often	Often	Often	Often	Rarely	Often	Often	Often	Often	Often	Often	Often	Often	Rarely	Always	Rarely	Sometimes	Neutral	Neutral	Strongly agree	Agree	Agree	Agree	Disagree	Neutral	Neutral	Strongly agree	Strongly agree	Strongly agree	Strongly agree	Strongly agree	Strongly agree	Strongly agree	Strongly agree
407	Woman	Not Hispanic or Latino	White	Clinical doctorate (DPT)	59	37	Academic institution (post-secondary)	Pacific	Do not treat patients on a weekly basis	Primarily children	Expected	Expected	Trainee	Trainee	Always	Always	Always	Never	Never	Often	Always	Never	Often	Always	Always	Always	Never	Sometimes	Always	Always	Never	Always	Strongly agree	Strongly agree	Strongly agree	Strongly agree	Neutral	Strongly agree	Agree	Strongly agree	Neutral	Strongly agree	Strongly agree	Strongly agree	Strongly agree	Strongly agree	Strongly agree	Strongly agree	Strongly agree
408	Woman	Not Hispanic or Latino	White	Clinical doctorate (DPT)	38	12	Private outpatient office or group practice	Midwest	11-20 patients	Primarily adults	Expected	Expected	Me	Me	Often	Often	Often	Often	Often	Never	Sometimes	Often	Often	Always	Always	Always	Always	Always	Never	Always	Always	Always	Neutral	Agree	Strongly agree	Neutral	Neutral	Strongly agree	Strongly agree	Strongly agree	Strongly agree	Strongly agree	Agree	Agree	Agree	Agree	Strongly agree	Strongly agree	Strongly agree
409	Woman	Not Hispanic or Latino	White	Clinical doctorate (DPT)	35	11	School system (pre-secondary)	Northeast	1-10 patients	Primarily children	Not expected or encouraged	Encouraged	We do not administer self-report surveys	Me	Never	Never	Never	Never	Never	Never	Never	Never	Never	Often	Often	Never	Never	Rarely	Never	Rarely	Rarely	Never	Neutral	Neutral	Neutral	Neutral	Neutral	Neutral	Neutral	Neutral	Neutral	Neutral	Neutral	Neutral	Neutral	Neutral	Neutral	Agree	Disagree
410	Man	Hispanic or Latino	Prefer to self-describe	Clinical doctorate (DPT)	48	23	Private outpatient office or group practice	Northeast	21-30 patients	Primarily adults	Expected	Encouraged	Front office staff	Me	Rarely	Always	Sometimes	Often	Often	Never	Sometimes	Often	Never	Often	Often	Sometimes	Sometimes	Often	Never	Sometimes	Sometimes	Never	Strongly agree	Neutral	Strongly agree	Strongly agree	Strongly agree	Strongly agree	Neutral	Agree	Strongly agree	Strongly agree	Strongly agree	Agree	Neutral	Neutral	Neutral	Agree	Agree
411	Woman	Not reported	Not reported	Clinical doctorate (DPT)	61	36	Private outpatient office or group practice	Midwest	21-30 patients	Primarily adults	Encouraged	Not expected or encouraged	Clinicial assistants	Clinicial assistants	Often	Often	Often	Often	Often	Rarely	Always	Sometimes	Rarely	Sometimes	Often	Often	Sometimes	Sometimes	Never	Always	Often	Rarely	Agree	Agree	Agree	Agree	Agree	Agree	Agree	Agree	Agree	Agree	Agree	Agree	Agree	Agree	Agree	Agree	Agree
412	Woman	Not Hispanic or Latino	White	Clinical doctorate (DPT)	26	1.5	Hospital-based outpatient facility or clinic	Southeast	More than 40 patients	Primarily adults	Expected	Encouraged	Front office staff	Me	Sometimes	Never	Rarely	Rarely	Never	Never	Never	Never	Always	Often	Often	Often	Sometimes	Sometimes	Never	Often	Rarely	Never	Agree	Disagree	Strongly agree	Agree	Strongly agree	Agree	Agree	Strongly agree	Strongly agree	Strongly agree	Agree	Neutral	Agree	Neutral	Agree	Agree	Agree
413	Woman	Not Hispanic or Latino	More than one race	Clinical doctorate (DPT)	31	4	Acute care hospital	Midwest	31-40 patients	Primarily adults	Not expected or encouraged	Encouraged	Another clinician or practitioner	Me	Sometimes	Sometimes	Rarely	Sometimes	Sometimes	Rarely	Sometimes	Sometimes	Sometimes	Often	Often	Sometimes	Often	Often	Rarely	Often	Sometimes	Sometimes	Neutral	Neutral	Neutral	Neutral	Neutral	Agree	Neutral	Agree	Neutral	Agree	Neutral	Neutral	Neutral	Neutral	Agree	Agree	Agree
414	Man	Not Hispanic or Latino	White	Clinical doctorate (DPT)	26	1	Private outpatient office or group practice	Midwest	31-40 patients	Primarily adults	Expected	Encouraged	Front office staff	Me	Often	Often	Often	Often	Often	Rarely	Often	Often	Rarely	Often	Often	Often	Often	Often	Rarely	Often	Often	Rarely	Strongly agree	Strongly agree	Strongly agree	Strongly agree	Strongly agree	Strongly agree	Strongly agree	Strongly agree	Strongly agree	Strongly agree	Strongly agree	Strongly agree	Strongly agree	Strongly agree	Strongly agree	Strongly agree	Strongly agree
415	Woman	Hispanic or Latino	Prefer to self-describe	Clinical doctorate (DPT)	32	3	Acute care hospital	Midwest	11-20 patients	Primarily adults	Not expected or encouraged	Expected	We do not administer self-report surveys	Me	Rarely	Never	Never	Never	Rarely	Never	Never	Never	Never	Always	Always	Rarely	Often	Often	Never	Rarely	Sometimes	Sometimes	Disagree	Agree	Agree	Disagree	Neutral	Agree	Agree	Agree	Disagree	Strongly agree	Agree	Agree	Agree	Neutral	Agree	Agree	Agree
416	Woman	Not Hispanic or Latino	White	Clinical doctorate (DPT)	43	20	Hospital-based outpatient facility or clinic	Southeast	21-30 patients	Primarily adults	Expected	Encouraged	Me	Me	Rarely	Sometimes	Often	Sometimes	Sometimes	Rarely	Rarely	Sometimes	Sometimes	Often	Always	Often	Often	Sometimes	Rarely	Often	Sometimes	Sometimes	Agree	Disagree	Strongly agree	Agree	Neutral	Strongly agree	Disagree	Neutral	Neutral	Strongly agree	Disagree	Disagree	Strongly disagree	Neutral	Agree	Agree	Agree
417	Woman	Not Hispanic or Latino	White	Clinical doctorate (DPT)	27	2	Acute care hospital	Rocky Mountains	21-30 patients	Primarily adults	Not expected or encouraged	Encouraged	We do not administer self-report surveys	Me	Never	Never	Never	Never	Never	Never	Never	Never	Never	Sometimes	Sometimes	Rarely	Rarely	Sometimes	Sometimes	Rarely	Rarely	Never	Agree	Neutral	Neutral	Neutral	Agree	Strongly agree	Neutral	Agree	Agree	Strongly agree	Agree	Disagree	Agree	Agree	Agree	Agree	Strongly agree
418	Woman	Not Hispanic or Latino	White	Clinical doctorate (DPT)	36	12	Hospital-based outpatient facility or clinic	Midwest	More than 40 patients	Even distribution of children and adults	Encouraged	Encouraged	Me	Me	Often	Often	Sometimes	Often	Sometimes	Never	Sometimes	Sometimes	Never	Often	Often	Sometimes	Often	Sometimes	Never	Sometimes	Sometimes	Never	Agree	Agree	Neutral	Agree	Neutral	Agree	Agree	Agree	Neutral	Strongly agree	Agree	Agree	Agree	Neutral	Agree	Agree	Neutral
419	Woman	Not Hispanic or Latino	White	Bachelor's degree (BPT)	52	29	Acute care hospital	Northeast	11-20 patients	Primarily adults	Encouraged	Expected	Me	Me	Often	Often	Often	Often	Sometimes	Rarely	Often	Often	Rarely	Always	Always	Always	Often	Often	Rarely	Often	Sometimes	Rarely	Agree	Agree	Agree	Agree	Neutral	Strongly agree	Strongly agree	Strongly agree	Agree	Strongly agree	Strongly agree	Strongly agree	Strongly agree	Strongly agree	Strongly agree	Strongly agree	Strongly agree
420	Man	Not Hispanic or Latino	White	Clinical doctorate (DPT)	41	16	Academic institution (post-secondary)	Southeast	1-10 patients	Primarily adults	Not expected or encouraged	Not expected or encouraged	Me	Me	Often	Always	Always	Sometimes	Sometimes	Rarely	Always	Often	Rarely	Always	Always	Always	Often	Sometimes	Rarely	Always	Rarely	Rarely	Strongly agree	Strongly agree	Strongly agree	Agree	Neutral	Agree	Agree	Agree	Strongly agree	Strongly agree	Agree	Strongly agree	Strongly agree	Neutral	Strongly agree	Strongly agree	Strongly agree
421	Woman	Not Hispanic or Latino	White	Clinical doctorate (DPT)	34	8	Patient’s home / home care	Midwest	21-30 patients	Primarily children	Not expected or encouraged	Not expected or encouraged	We do not administer self-report surveys	Me	Rarely	Rarely	Rarely	Rarely	Rarely	Rarely	Rarely	Rarely	Rarely	Often	Often	Rarely	Often	Sometimes	Never	Rarely	Rarely	Rarely	Agree	Neutral	Agree	Neutral	Neutral	Agree	Neutral	Agree	Neutral	Agree	Neutral	Neutral	Agree	Neutral	Agree	Agree	Agree
422	Woman	Not Hispanic or Latino	White	Master's degree (MSPT)	66	40	School system (pre-secondary)	Southeast	31-40 patients	Primarily children	Not expected or encouraged	Encouraged	Me	Me	Never	Never	Never	Never		Never	Never	Never	Never	Sometimes	Often	Sometimes	Sometimes	Often	Never	Sometimes	Sometimes	Never	Agree	Agree	Agree			Agree	Agree	Agree	Agree	Agree	Agree	Agree		Agree	Agree	Agree	Agree
423	Woman	Not Hispanic or Latino	White	Clinical doctorate (DPT)	52	23	Private outpatient office or group practice	Southeast	31-40 patients	Primarily adults	Expected	Expected	Front office staff	Me	Often	Often	Often	Often	Rarely	Never	Never	Rarely	Rarely	Often	Often	Often	Often	Rarely	Never	Never	Never	Rarely	Agree	Agree	Agree	Agree	Agree	Agree	Disagree	Agree	Agree	Strongly agree	Agree	Agree	Neutral	Disagree	Agree	Agree	Agree
424	Woman	Not Hispanic or Latino	White	Clinical doctorate (DPT)	26	2	Private outpatient office or group practice	Northeast	21-30 patients	Primarily children	Not expected or encouraged	Encouraged	Me	Me	Rarely	Rarely	Rarely	Rarely	Rarely	Rarely	Rarely	Rarely	Rarely	Sometimes	Sometimes	Rarely	Sometimes	Sometimes	Rarely	Sometimes	Sometimes	Sometimes	Disagree	Agree	Neutral	Disagree	Disagree	Agree	Agree	Disagree	Disagree	Agree	Disagree	Agree	Agree	Disagree	Agree	Agree	Disagree
425	Man	Not Hispanic or Latino	More than one race	Clinical doctorate (DPT)	31	6	Hospital-based outpatient facility or clinic	Pacific	More than 40 patients	Even distribution of children and adults	Expected	Expected	Front office staff	Me	Often	Often	Often	Often	Often	Never	Sometimes	Sometimes	Never	Often	Often	Often	Often	Often	Never	Often	Often	Never	Strongly agree	Neutral	Strongly agree	Agree	Strongly agree	Strongly agree	Disagree	Neutral	Strongly agree	Strongly agree	Agree	Neutral	Neutral	Neutral	Agree	Strongly agree	Agree
426	Man	Not Hispanic or Latino	White	Clinical doctorate (DPT)	40	7	Private outpatient office or group practice	Pacific	11-20 patients	Primarily adults	Expected	Expected	Me	Me	Always	Always	Always	Always	Often	Never	Always	Sometimes	Never	Always	Always	Always	Always	Often	Never	Always	Sometimes	Never	Agree	Neutral	Strongly agree	Neutral	Neutral	Strongly agree	Disagree	Disagree	Agree	Strongly agree	Disagree	Neutral	Agree	Agree	Agree	Agree	Strongly agree
427	Woman	Not Hispanic or Latino	Asian	Clinical doctorate (DPT)	30	7	Acute care hospital	Noncontigous U.S.	21-30 patients	Primarily adults	Not expected or encouraged	Not expected or encouraged	We do not administer self-report surveys	We do not administer performance-based tests	Sometimes	Rarely	Often	Rarely	Rarely	Never	Never	Never	Never	Never	Rarely	Rarely	Rarely	Rarely	Never	Never	Never	Never	Agree	Disagree	Agree	Agree	Strongly disagree	Neutral	Neutral	Agree	Neutral	Neutral	Agree	Neutral	Neutral	Neutral	Neutral	Agree	Neutral
428	Woman	Not Hispanic or Latino	White	Clinical doctorate (DPT)	33	8	School system (pre-secondary)	Northeast	1-10 patients	Primarily children	Encouraged	Expected	Me	Me	Sometimes	Rarely	Often	Often	Sometimes	Never	Sometimes	Rarely	Never	Often	Always	Often	Always	Often	Never	Often	Never	Never	Neutral	Agree	Neutral	Disagree	Neutral	Agree	Disagree	Neutral	Agree	Strongly agree	Neutral	Agree	Agree	Neutral	Neutral	Neutral	Neutral
429	Man	Not Hispanic or Latino	Asian	Clinical doctorate (DPT)	52	30	Acute care hospital	Southeast	1-10 patients	Primarily adults	Expected	Expected	Me	Me	Often	Often	Often	Often	Often	Never	Often	Sometimes	Rarely	Often	Often	Often	Often	Often	Rarely	Often	Sometimes	Never	Neutral	Agree	Agree	Agree	Agree	Agree	Agree	Agree	Disagree	Agree	Agree	Agree	Agree	Agree	Neutral	Agree	Agree
430	Woman	Not Hispanic or Latino	White	Clinical doctorate (DPT)	43	18	Inpatient rehabilitation facility (IRF)	Northeast	1-10 patients	Primarily adults	Expected	Expected	Me	Me	Sometimes	Sometimes	Often	Often	Often	Rarely	Sometimes	Sometimes	Sometimes	Often	Often	Often	Often	Often	Rarely	Often	Often	Sometimes	Agree	Agree	Agree	Agree	Neutral	Agree	Agree	Agree	Neutral	Agree	Agree	Agree	Agree	Agree	Agree	Agree	Agree
431	Woman	Not Hispanic or Latino	White	Clinical doctorate (DPT)	51	27	School system (pre-secondary)	Rocky Mountains	More than 40 patients	Primarily children	Expected	Expected	Me	Me	Often	Always	Always	Always	Always	Sometimes	Always	Often	Always	Always	Always	Always	Always	Always	Sometimes	Always	Always	Sometimes	Strongly agree	Strongly agree	Strongly agree	Strongly agree	Neutral	Strongly agree	Strongly agree	Strongly agree	Strongly agree	Strongly agree	Strongly agree	Strongly agree	Agree	Agree	Agree	Agree	Neutral
432	Woman	Not Hispanic or Latino	White	Clinical doctorate (DPT)	52	29	Private outpatient office or group practice	Midwest	31-40 patients	Primarily adults	Expected	Expected	Front office staff	Me	Always	Always	Always	Always	Sometimes	Rarely	Often	Often	Rarely	Always	Always	Always	Always	Always	Rarely	Always	Always	Rarely	Strongly agree	Agree	Strongly agree	Agree	Strongly agree	Strongly agree	Neutral	Strongly agree	Agree	Strongly agree	Agree	Agree	Agree	Neutral	Strongly agree	Strongly agree	Agree
433	Man	Not Hispanic or Latino	White	Clinical doctorate (DPT)	46	8.5	Private outpatient office or group practice	Pacific	More than 40 patients	Primarily adults	Encouraged	Encouraged	Me	Me	Rarely	Sometimes	Sometimes	Often	Never	Never	Never	Rarely	Sometimes	Sometimes	Sometimes	Sometimes	Sometimes	Rarely	Never	Sometimes	Rarely	Sometimes	Agree	Neutral	Strongly agree	Agree	Agree	Agree	Disagree	Agree	Agree	Agree	Disagree	Neutral	Neutral	Disagree	Neutral	Agree	Neutral
434	Man	Not Hispanic or Latino	White	Master's degree (MSPT)	51	26	Private outpatient office or group practice	Pacific	More than 40 patients	Primarily adults	Not expected or encouraged	Encouraged	Front office staff	Another clinician or practitioner	Rarely	Often	Rarely	Sometimes	Rarely	Never	Rarely	Never	Never	Often	Often	Often	Often	Rarely	Never	Often	Never	Never	Disagree	Strongly disagree	Agree	Neutral	Disagree	Neutral	Neutral	Disagree	Agree	Agree	Disagree	Strongly disagree	Neutral	Disagree	Agree	Agree	Agree
435	Woman	Not Hispanic or Latino	White	Clinical doctorate (DPT)	41	16	School system (pre-secondary)	Southeast	21-30 patients	Primarily children	Encouraged	Expected	Me	Me	Often	Often	Often	Often	Often	Never	Sometimes	Sometimes	Never	Always	Always	Always	Always	Always	Sometimes	Always	Sometimes	Never	Agree	Agree	Agree	Agree	Neutral	Agree	Neutral	Agree	Agree	Agree	Agree	Agree	Agree	Agree	Agree	Agree	Disagree
436	Man	Not Hispanic or Latino	White	PhD or other advanced degree	56	26	Industry	Southwest	Do not treat patients on a weekly basis	Primarily adults	Encouraged	Encouraged	Front office staff	Clinicial assistants	Rarely	Rarely	Rarely	Never	Never	Never	Rarely	Never	Never	Sometimes	Sometimes	Sometimes	Never	Sometimes	Never	Sometimes	Never	Never	Agree	Agree	Strongly agree	Strongly agree	Neutral	Strongly agree	Neutral	Neutral	Neutral	Strongly agree	Neutral	Agree	Agree	Agree	Neutral	Neutral	Agree
437	Woman	Not Hispanic or Latino	More than one race	PhD or other advanced degree	42	18	Academic institution (post-secondary)	Southeast	Do not treat patients on a weekly basis	Primarily adults	Expected	Expected	Me	Me	Always	Always	Always	Always	Always	Always	Always	Always	Sometimes	Always	Always	Always	Always	Always	Always	Always	Sometimes	Sometimes	Disagree	Agree	Agree	Agree	Neutral	Agree	Strongly disagree	Neutral	Strongly disagree	Strongly agree	Agree	Agree	Strongly agree	Agree	Disagree	Agree	Agree
438	Woman	Not Hispanic or Latino	White	Clinical doctorate (DPT)	44	23	School system (pre-secondary)	Midwest	31-40 patients	Primarily children	Not expected or encouraged	Encouraged	Me	Me	Never	Never	Never	Never	Never	Never	Never	Never	Never	Often	Often	Often	Often	Often	Rarely	Often	Often	Never	Neutral	Agree	Agree	Agree	Neutral	Agree	Neutral	Neutral	Neutral	Agree	Neutral	Agree	Agree	Agree	Agree	Agree	Agree
439	Woman	Not Hispanic or Latino	White	Clinical doctorate (DPT)	54	32	Hospital-based outpatient facility or clinic	Southeast	More than 40 patients	Primarily adults	Expected	Expected	Me	Me	Often	Often	Often	Always	Sometimes	Rarely	Often	Rarely	Rarely	Always	Always	Always	Always	Often	Rarely	Always	Sometimes	Rarely	Agree	Strongly agree	Strongly agree	Strongly agree	Neutral	Strongly agree	Strongly agree	Strongly agree	Strongly agree	Strongly agree	Agree	Strongly agree	Agree	Agree	Strongly agree	Strongly agree	Strongly agree
440	Man	Not Hispanic or Latino	White	Clinical doctorate (DPT)	27	1	Academic institution (post-secondary)	Southwest	11-20 patients	Primarily adults	Encouraged	Expected	Me	Me	Often	Often	Often	Often	Often	Rarely	Often	Never	Never	Always	Always	Always	Always	Always	Never	Often	Never	Never	Agree	Agree	Agree	Agree	Agree	Agree	Disagree	Agree	Agree	Agree	Agree	Agree	Agree	Agree	Agree	Agree	Agree
441	Woman	Not Hispanic or Latino	White	Master's degree (MSPT)	64	40	Private outpatient office or group practice	Northeast	1-10 patients	Primarily adults	Encouraged	Encouraged	Me	Me	Often	Sometimes	Sometimes	Sometimes	Often	Never	Sometimes	Never	Never	Often	Often	Often	Often	Always	Never	Often	Often	Never	Strongly agree	Agree	Strongly agree	Agree	Neutral	Strongly agree	Disagree	Agree	Strongly agree	Strongly agree	Neutral	Neutral	Agree	Agree	Agree	Agree	Agree
442	Man	Not Hispanic or Latino	White	Bachelor's degree (BPT)	63	41	Private outpatient office or group practice	Pacific	More than 40 patients	Primarily adults	Encouraged	Encouraged	Me	Me	Sometimes	Often	Often	Sometimes	Often	Rarely	Often	Sometimes	Never	Often	Often	Often	Often	Often	Never	Often	Often	Never	Agree	Neutral	Agree	Neutral	Neutral	Agree	Neutral	Agree	Agree	Agree	Neutral	Neutral	Neutral	Neutral	Agree	Agree	Agree
443	Man	Not Hispanic or Latino	White	Master's degree (MSPT)	44	20	Private outpatient office or group practice	Northeast	21-30 patients	Primarily adults	Encouraged	Encouraged	Front office staff	Another clinician or practitioner	Sometimes	Sometimes	Sometimes	Sometimes	Sometimes	Never	Rarely	Never	Never	Often	Often	Often	Sometimes	Sometimes	Never	Sometimes	Never	Never	Agree	Neutral	Neutral	Neutral	Agree	Agree	Neutral	Neutral	Agree	Agree	Neutral	Neutral	Agree	Agree	Agree	Agree	Neutral
444	Man	Not Hispanic or Latino	White	Clinical doctorate (DPT)	38	6	Hospital-based outpatient facility or clinic	Pacific	More than 40 patients	Primarily adults	Expected	Encouraged	Me	Me	Sometimes	Always	Sometimes	Rarely	Sometimes	Never	Sometimes	Sometimes	Rarely	Sometimes	Sometimes	Rarely	Rarely	Sometimes	Never	Sometimes	Sometimes	Never	Strongly agree	Agree	Strongly agree	Agree	Neutral	Strongly agree	Agree	Strongly agree	Strongly agree	Strongly agree	Neutral	Agree	Agree	Agree	Agree	Agree	Agree
445	Man	Hispanic or Latino	White	Clinical doctorate (DPT)	33	8	Hospital-based outpatient facility or clinic	Southwest	31-40 patients	Primarily adults	Not expected or encouraged	Expected	We do not administer self-report surveys	Me	Rarely	Rarely	Rarely	Rarely	Rarely	Never	Rarely	Rarely	Rarely	Always	Always	Always	Always	Always	Never	Always	Always	Always	Neutral	Neutral	Strongly agree	Strongly agree	Strongly agree	Strongly agree	Strongly agree	Strongly agree	Strongly agree	Strongly agree	Strongly agree	Strongly agree	Strongly agree	Neutral	Strongly agree	Strongly agree	Strongly agree
446	Man	Not Hispanic or Latino	White	Clinical doctorate (DPT)	29	4	Private outpatient office or group practice	Southeast	More than 40 patients	Primarily adults	Encouraged	Encouraged	Front office staff	Me	Often	Often	Often	Rarely	Sometimes	Rarely	Often	Often	Rarely	Often	Often	Sometimes	Rarely	Sometimes	Rarely	Often	Rarely	Rarely	Agree	Agree	Strongly agree	Agree	Agree	Agree	Agree	Agree	Agree	Agree	Agree	Agree	Agree	Neutral	Agree	Agree	Neutral
447	Man	Not Hispanic or Latino	White	Clinical doctorate (DPT)	37	13	Private outpatient office or group practice	Southeast	31-40 patients	Primarily adults	Expected	Encouraged	Front office staff	Me	Often	Often	Often	Always	Always	Never	Sometimes	Sometimes	Always	Always	Always	Often	Always	Often	Never	Sometimes	Sometimes	Always	Strongly agree	Strongly agree	Strongly agree	Strongly agree	Strongly agree	Strongly agree	Strongly agree	Strongly agree	Strongly agree	Strongly agree	Strongly agree	Agree	Agree	Strongly agree	Strongly agree	Strongly agree	Strongly agree
448	Woman	Not Hispanic or Latino	White	Clinical doctorate (DPT)	45	8	Private outpatient office or group practice	Southwest	Do not treat patients on a weekly basis	Primarily adults	Encouraged	Expected	Me	Me	Often	Often	Sometimes	Sometimes	Often	Never	Often	Sometimes	Sometimes	Often	Often	Often	Sometimes	Often	Rarely	Often	Rarely	Rarely	Agree	Agree	Agree	Agree	Neutral	Agree	Disagree	Agree	Disagree	Agree	Agree	Agree	Agree	Agree	Agree	Agree	Agree
449	Woman	Not Hispanic or Latino	White	Bachelor's degree (BPT)	61	24	Private outpatient office or group practice	Northeast	11-20 patients	Primarily adults	Not expected or encouraged	Expected	Me	Me	Sometimes	Rarely	Often	Never	Rarely	Rarely	Sometimes	Sometimes	Never	Often	Often	Always	Never	Rarely	Never	Often	Sometimes	Never	Agree	Neutral	Agree	Disagree	Neutral	Strongly agree	Agree	Agree	Agree	Strongly agree	Neutral	Agree	Agree	Agree	Strongly agree	Strongly agree	Strongly agree
450	Woman	Not Hispanic or Latino	White	Clinical doctorate (DPT)	41	15	Hospital-based outpatient facility or clinic	Southeast	More than 40 patients	Primarily adults	Expected	Encouraged	Me	Me	Often	Often	Often	Often	Rarely	Never	Sometimes	Often	Never	Never	Sometimes	Sometimes	Often	Never	Never	Sometimes	Never	Never	Agree	Strongly agree	Agree	Strongly agree	Strongly agree	Strongly agree	Strongly agree	Strongly agree	Strongly agree	Strongly agree	Agree	Agree	Neutral	Agree	Agree	Strongly agree	Strongly agree
451	Woman	Not Hispanic or Latino	White	Clinical doctorate (DPT)	33	8	Hospital-based outpatient facility or clinic	Southeast	21-30 patients	Primarily children	Not expected or encouraged	Encouraged	Me	Me	Sometimes	Sometimes	Sometimes	Sometimes	Sometimes	Rarely	Sometimes	Sometimes	Rarely	Sometimes	Sometimes	Sometimes	Sometimes	Sometimes	Rarely	Sometimes	Rarely	Rarely	Disagree	Neutral	Neutral	Neutral	Neutral	Disagree	Neutral	Neutral	Neutral	Neutral	Neutral	Neutral	Neutral	Neutral	Agree	Agree	Agree
452	Woman	Not Hispanic or Latino	Black or African American	Clinical doctorate (DPT)	43	20	Hospital-based outpatient facility or clinic	Midwest	31-40 patients	Primarily adults	Expected	Expected	Me	Me	Always	Always	Always	Always	Always	Sometimes	Often	Often	Often	Always	Always	Always	Always	Always	Sometimes	Always	Always	Often	Strongly agree	Agree	Agree	Agree	Agree	Agree	Agree	Agree	Agree	Agree	Agree	Agree	Agree	Agree	Agree	Agree	Agree
453	Woman	Not Hispanic or Latino	White	Clinical doctorate (DPT)	38	13	Private outpatient office or group practice	Southeast	21-30 patients	Primarily adults	Expected	Expected	Front office staff	Me	Sometimes	Often	Sometimes	Always	Sometimes	Never	Rarely	Sometimes	Often	Sometimes	Sometimes	Sometimes	Often	Sometimes	Never	Rarely	Sometimes	Sometimes	Agree	Neutral	Disagree	Neutral	Strongly agree	Strongly agree	Strongly agree	Strongly agree	Strongly agree	Strongly agree	Agree	Agree	Disagree	Agree	Agree	Strongly agree	Disagree
454	Woman	Not Hispanic or Latino	White	Bachelor's degree (BPT)	61	19	Acute care hospital	Midwest	11-20 patients	Primarily adults	Not expected or encouraged	Encouraged	We do not administer self-report surveys	Me	Never	Never	Never	Never	Never	Never	Never	Never	Never	Often	Sometimes	Often	Sometimes	Often	Never	Rarely	Sometimes	Never	Neutral	Neutral	Agree	Agree	Neutral	Neutral	Neutral	Agree	Agree	Agree	Neutral	Neutral	Agree	Neutral	Agree	Strongly agree	Strongly agree
455	Woman	Not Hispanic or Latino	White	Clinical doctorate (DPT)	45	16	Private outpatient office or group practice	Southeast	21-30 patients	Primarily adults	Expected	Expected	Me	Me	Sometimes	Often	Rarely	Always	Often	Never	Sometimes	Sometimes	Rarely	Sometimes	Always	Often	Always	Often	Never	Often	Never	Rarely	Agree	Disagree	Agree	Disagree	Disagree	Strongly agree	Strongly agree	Strongly agree	Strongly agree	Strongly agree	Disagree	Disagree	Neutral	Neutral	Agree	Agree	Agree
456	Woman	Not Hispanic or Latino	White	Clinical doctorate (DPT)	40	17	Patient’s home / home care	Rocky Mountains	21-30 patients	Primarily children	Not expected or encouraged	Expected	Other	Me	Never	Never	Never	Never	Never	Never	Never	Never	Sometimes	Always	Always	Always	Always	Always	Never	Sometimes	Rarely	Always	Neutral	Agree	Agree	Agree	Neutral	Agree	Disagree	Neutral	Neutral	Agree	Neutral	Neutral	Agree	Agree	Agree	Agree	Disagree
457	Woman	Not Hispanic or Latino	Asian	Clinical doctorate (DPT)	33	7	Hospital-based outpatient facility or clinic	Southeast	More than 40 patients	Primarily adults	Expected	Expected	Me	Me	Sometimes	Often	Often	Sometimes	Rarely	Sometimes	Sometimes	Sometimes	Rarely	Often	Often	Often	Sometimes	Sometimes	Sometimes	Sometimes	Sometimes	Rarely	Agree	Agree	Agree	Neutral	Neutral	Agree	Agree	Agree	Agree	Agree	Agree	Agree	Agree	Neutral	Agree	Agree	Agree
458	Woman	Not Hispanic or Latino	Asian	Clinical doctorate (DPT)	27	2.5	Skilled nursing facility (SNF) / long-term care	Midwest	11-20 patients	Primarily adults	Encouraged	Expected	We do not administer self-report surveys	Me	Sometimes	Sometimes	Sometimes	Sometimes	Rarely	Never	Sometimes	Never	Never	Always	Always	Always	Always	Always	Never	Always	Always	Never	Agree	Agree	Agree	Neutral	Disagree	Agree	Agree	Agree	Agree	Agree	Agree	Agree	Agree	Agree	Strongly agree	Strongly agree	Strongly agree
459	Woman	Not Hispanic or Latino	White	Clinical doctorate (DPT)	61	39	Private outpatient office or group practice	Southeast	More than 40 patients	Primarily adults	Expected	Expected	Front office staff	Me	Always	Always	Always	Always	Always	Never	Often	Sometimes	Rarely	Always	Always	Always	Always	Always	Never	Always	Sometimes	Never	Strongly agree	Strongly agree	Strongly agree	Strongly agree	Strongly agree	Strongly agree	Agree	Strongly agree	Strongly agree	Strongly agree	Strongly agree	Strongly agree	Strongly agree	Strongly agree	Strongly agree	Strongly agree	Strongly agree
460	Woman	Not Hispanic or Latino	White	Clinical doctorate (DPT)	35	1.5	Inpatient rehabilitation facility (IRF)	Northeast	1-10 patients	Primarily adults	Encouraged	Expected	Me	Me	Sometimes	Sometimes	Sometimes	Sometimes	Sometimes	Never	Sometimes	Never	Never	Often	Always	Always	Always	Always	Never	Often	Never	Never	Neutral	Neutral	Agree	Agree	Disagree	Agree	Neutral	Agree	Agree	Agree	Agree	Agree	Agree	Agree	Strongly agree	Strongly agree	Strongly agree
461	Woman	Not Hispanic or Latino	White	Clinical doctorate (DPT)	36	5	Hospital-based outpatient facility or clinic	Rocky Mountains	More than 40 patients	Primarily adults	Expected	Expected	Front office staff	Me	Often	Always	Always	Always	Often	Rarely	Often	Often	Often	Always	Always	Always	Always	Always	Rarely	Always	Always	Rarely	Agree	Agree	Agree	Disagree	Disagree	Agree	Disagree	Disagree	Agree	Agree	Disagree	Agree	Agree	Agree	Agree	Strongly agree	Disagree
462	Woman	Not Hispanic or Latino	White	Clinical doctorate (DPT)	63	35	Hospital-based outpatient facility or clinic	Rocky Mountains	31-40 patients	Primarily adults	Expected	Expected	Front office staff	Me	Always	Always	Always	Always	Always	Never	Always	Always	Never	Always	Always	Always	Always	Always	Never	Always	Always	Never	Strongly agree	Strongly agree	Strongly agree	Strongly agree	Strongly agree	Strongly agree	Strongly agree	Strongly agree	Strongly agree	Strongly agree	Strongly agree	Strongly agree	Strongly agree	Strongly agree	Strongly agree	Strongly agree	Strongly agree
463	Woman	Not Hispanic or Latino	White	Clinical doctorate (DPT)	35	12	Private outpatient office or group practice	Rocky Mountains	31-40 patients	Primarily adults	Expected	Not expected or encouraged	Front office staff	Me	Rarely	Often	Sometimes	Always	Rarely	Never	Sometimes	Sometimes	Never	Sometimes	Sometimes	Sometimes	Sometimes	Sometimes	Never	Sometimes	Rarely	Never	Agree	Neutral	Strongly agree	Agree	Agree	Strongly agree	Agree	Agree	Strongly agree	Strongly agree	Neutral	Neutral	Neutral	Disagree	Neutral	Agree	Agree
464	Woman	Not Hispanic or Latino	White	Clinical doctorate (DPT)	68	43	Hospital-based outpatient facility or clinic	Noncontigous U.S.	21-30 patients	Primarily children	Not expected or encouraged	Encouraged	Me	Me	Sometimes	Sometimes	Sometimes	Sometimes	Sometimes	Never	Sometimes	Sometimes	Sometimes	Always	Often	Often	Often	Always	Rarely	Often	Often	Often	Agree	Neutral	Agree	Agree	Neutral	Agree	Neutral	Agree	Neutral	Neutral	Neutral	Neutral	Neutral	Neutral	Strongly agree	Strongly agree	Neutral
465	Not reported	Not reported	Not reported	Master's degree (MSPT)	64	31	Patient’s home / home care	Northeast	21-30 patients	Primarily adults	Expected	Expected	Me	Me	Often	Often	Often	Often	Sometimes	Sometimes	Often	Often	Sometimes	Often	Often	Often	Often	Sometimes	Sometimes	Often	Often	Sometimes	Agree	Agree	Agree	Agree	Agree	Agree	Agree	Agree	Agree	Agree	Agree	Agree	Agree	Agree	Agree	Agree	Agree
466	Woman	Hispanic or Latino	White	Clinical doctorate (DPT)	28	2	Acute care hospital	Pacific	31-40 patients	Primarily adults	Not expected or encouraged	Encouraged	We do not administer self-report surveys	Me	Rarely	Rarely	Rarely	Rarely	Rarely	Never	Rarely	Rarely	Never	Often	Often	Often	Often	Often	Never	Often	Often	Never	Neutral	Neutral	Agree	Agree	Neutral	Agree	Agree	Agree	Agree	Agree	Agree	Neutral	Agree	Neutral	Strongly agree	Strongly agree	Strongly agree
467	Woman	Not Hispanic or Latino	White	Clinical doctorate (DPT)	28	4	Inpatient rehabilitation facility (IRF)	Noncontigous U.S.	1-10 patients	Primarily adults	Not expected or encouraged	Encouraged	Me	Me	Rarely	Rarely	Rarely	Rarely	Rarely	Rarely	Rarely	Rarely	Rarely	Always	Always	Always	Always	Always	Always	Always	Always	Always	Agree	Disagree	Agree	Disagree	Agree	Agree	Agree	Agree	Agree	Agree	Agree	Neutral	Disagree	Agree	Strongly agree	Strongly agree	Strongly agree
468	Woman	Not Hispanic or Latino	Black or African American	Clinical doctorate (DPT)	42	10	Patient’s home / home care	Southwest	1-10 patients	Primarily adults	Expected	Encouraged	Me	Me	Often	Always	Always	Always	Always	Rarely	Always	Always	Never	Always	Always	Always	Always	Always	Rarely	Always	Always	Never	Strongly agree	Agree	Strongly agree	Agree	Neutral	Strongly agree	Agree	Agree	Agree	Strongly agree	Neutral	Agree	Agree	Agree	Strongly agree	Agree	Strongly agree
469	Woman	Not reported	Not reported	Clinical doctorate (DPT)	51	29	Private outpatient office or group practice	Southeast	More than 40 patients	Primarily adults	Expected	Expected	Front office staff	Me	Often	Often	Often	Sometimes	Sometimes	Never	Sometimes	Rarely	Rarely	Always	Always	Always	Always	Often	Rarely	Often	Rarely	Rarely	Strongly agree	Agree	Strongly agree	Strongly agree	Disagree	Strongly agree	Neutral	Agree	Agree	Agree	Neutral	Neutral	Neutral	Neutral	Strongly agree	Strongly agree	Strongly agree
470	Woman	Not Hispanic or Latino	White	Master's degree (MSPT)	52	26	Private outpatient office or group practice	Pacific	21-30 patients	Primarily adults	Expected	Encouraged	Front office staff	Me	Sometimes	Sometimes	Sometimes	Often	Often	Never	Never	Never	Never	Often	Often	Often	Often	Often	Never	Often	Often	Never	Strongly agree	Strongly agree	Strongly agree	Neutral	Neutral	Strongly agree	Disagree	Agree	Strongly agree	Strongly agree	Neutral	Neutral	Agree	Agree	Agree	Strongly agree	Strongly agree
471	Woman	Not Hispanic or Latino	White	Master's degree (MSPT)	47	23	Hospital-based outpatient facility or clinic	Southwest	1-10 patients	Primarily adults	Not expected or encouraged	Expected	Me	Me	Never	Rarely	Rarely	Rarely	Never	Never	Rarely	Rarely	Never	Rarely	Rarely	Rarely	Rarely	Rarely	Never	Rarely	Rarely	Never	Agree	Agree	Agree	Disagree	Neutral	Agree	Neutral	Agree	Agree	Agree	Neutral	Neutral	Agree	Neutral	Agree	Agree	Agree
472	Woman	Hispanic or Latino	White	PhD or other advanced degree	54	20	Acute care hospital	Southwest	21-30 patients	Primarily adults	Not expected or encouraged	Encouraged	Me	Me	Rarely	Sometimes	Rarely	Sometimes	Sometimes	Sometimes	Sometimes	Often	Never	Often	Often	Sometimes	Rarely	Never	Never	Often	Never	Never	Strongly disagree	Agree	Agree	Strongly agree	Strongly agree	Neutral	Agree	Neutral	Strongly agree	Strongly agree	Strongly agree	Strongly agree	Strongly agree	Strongly agree	Neutral	Neutral	Strongly agree
473	Woman	Not Hispanic or Latino	White	Master's degree (MSPT)	57	27	Private outpatient office or group practice	Southeast	31-40 patients	Primarily adults	Expected	Expected	Me	Me	Always	Always	Always	Always	Always	Never	Always	Never	Never	Sometimes	Sometimes	Sometimes	Always	Rarely	Never	Sometimes	Never	Never	Strongly agree	Strongly agree	Strongly agree	Strongly agree	Strongly agree	Strongly agree	Strongly agree	Strongly agree	Strongly agree	Strongly agree	Neutral	Neutral	Neutral	Neutral	Agree	Neutral	Strongly agree
474	Woman	Not Hispanic or Latino	Asian	Clinical doctorate (DPT)	45	14	Skilled nursing facility (SNF) / long-term care	Southwest	1-10 patients	Primarily adults	Not expected or encouraged	Expected	We do not administer self-report surveys	Me	Never	Never	Never	Never	Never	Never	Never	Never	Never	Often	Often	Often	Often	Often	Never	Often	Often	Never	Agree	Agree	Agree	Agree	Agree	Agree	Agree	Agree	Agree	Agree	Agree	Agree	Agree	Agree	Agree	Agree	Agree
475	Man	Not Hispanic or Latino	White	Clinical doctorate (DPT)	57	10	Patient’s home / home care	Pacific	11-20 patients	Primarily adults	Not expected or encouraged	Expected	Me	Me	Rarely	Rarely	Never	Never	Rarely	Never	Rarely	Never	Never	Always	Always	Always	Always	Sometimes	Never	Sometimes	Never	Sometimes	Disagree	Disagree	Agree	Disagree	Disagree	Agree	Disagree	Disagree	Strongly disagree	Strongly agree	Neutral	Disagree	Disagree	Disagree	Strongly agree	Strongly agree	Strongly agree
476	Woman	Not Hispanic or Latino	White	Clinical doctorate (DPT)	41	17	Skilled nursing facility (SNF) / long-term care	Southeast	1-10 patients	Primarily adults	Expected	Expected	Me	Me	Often	Often	Often	Often	Often	Sometimes	Often	Often	Often	Often	Often	Often	Often	Often	Sometimes	Often	Often	Often	Agree	Agree	Agree	Neutral	Neutral	Agree	Neutral	Agree	Neutral	Agree	Agree	Agree	Agree	Agree	Agree	Agree	Neutral
477	Man	Not reported	Not reported	Clinical doctorate (DPT)	32	7	Hospital-based outpatient facility or clinic	Midwest	31-40 patients	Primarily adults	Expected	Encouraged	Front office staff	Me	Rarely	Rarely	Rarely	Always	Never	Never	Sometimes	Sometimes	Often	Always	Always	Always	Sometimes	Always	Rarely	Often	Often	Sometimes	Strongly disagree	Strongly disagree	Neutral	Strongly disagree	Strongly agree	Agree	Disagree	Agree	Agree	Agree	Neutral	Strongly disagree	Disagree	Disagree	Agree	Strongly agree	Agree
478	Woman	Not Hispanic or Latino	White	Clinical doctorate (DPT)	32	7	Private outpatient office or group practice	Southeast	21-30 patients	Primarily children	Encouraged	Encouraged	Me	Me	Never	Sometimes	Often	Always	Never	Never	Sometimes	Never	Never	Often	Often	Often	Sometimes	Often	Never	Always	Sometimes	Never	Agree	Strongly disagree	Strongly agree	Strongly agree	Agree	Strongly agree	Disagree	Agree	Agree	Strongly agree	Strongly disagree	Disagree	Strongly disagree	Disagree	Agree	Strongly agree	Agree
479	Man	Not Hispanic or Latino	White	Clinical doctorate (DPT)	43	7	Private outpatient office or group practice	Pacific	More than 40 patients	Primarily adults	Encouraged	Encouraged	Me	Me	Sometimes	Often	Often	Always	Rarely	Never	Never	Always	Never	Always	Always	Often	Always	Sometimes	Never	Never	Always	Always	Strongly agree	Neutral	Strongly agree	Strongly agree	Strongly agree	Strongly agree	Strongly agree	Strongly agree	Strongly agree	Strongly agree	Neutral	Agree	Disagree	Neutral	Strongly agree	Strongly agree	Strongly agree
480	Man	Not Hispanic or Latino	Black or African American	Clinical doctorate (DPT)	37	4	Inpatient rehabilitation facility (IRF)	Southeast	21-30 patients	Primarily adults	Encouraged	Expected	Me	Me	Often	Often	Sometimes	Sometimes	Sometimes	Rarely	Sometimes	Often	Sometimes	Often	Often	Often	Often	Often	Rarely	Often	Often	Often	Agree	Agree	Agree	Agree	Neutral	Neutral	Disagree	Neutral	Neutral	Agree	Agree	Agree	Agree	Agree	Agree	Agree	Agree
481	Woman	Not Hispanic or Latino	White	Clinical doctorate (DPT)	46	2	Hospital-based outpatient facility or clinic	Southeast	21-30 patients	Primarily adults	Expected	Expected	Me	Me	Often	Often	Often	Often	Rarely	Never	Rarely	Often	Never	Often	Often	Sometimes	Sometimes	Sometimes	Never	Rarely	Never	Never	Agree	Agree	Neutral	Neutral	Agree	Agree	Strongly agree	Strongly agree	Strongly agree	Strongly agree	Agree	Agree	Agree	Neutral	Agree	Agree	Strongly agree
482	Woman	Not Hispanic or Latino	White	Clinical doctorate (DPT)	41	17	Acute care hospital	Southeast	1-10 patients	Primarily adults	Not expected or encouraged	Encouraged	We do not administer self-report surveys	Me	Never	Never	Never	Never	Never	Never	Never	Never	Never	Sometimes	Sometimes	Sometimes	Sometimes	Sometimes	Never	Never	Never	Never	Neutral	Neutral	Neutral	Neutral	Neutral	Neutral	Neutral	Neutral	Neutral	Neutral	Neutral	Neutral	Neutral	Neutral	Agree	Agree	Neutral
483	Man	Not reported	White	Clinical doctorate (DPT)	42	15	Other	Southeast	More than 40 patients	Primarily adults	Expected	Encouraged	Front office staff	Me	Sometimes	Sometimes	Never	Never	Never	Never	Sometimes	Rarely	Never	Often	Often	Never	Never	Rarely	Never	Often	Rarely	Never	Agree	Neutral	Agree	Neutral	Disagree	Neutral	Neutral	Disagree	Agree	Agree	Disagree	Disagree	Agree	Neutral	Neutral	Neutral	Agree
484	Woman	Not Hispanic or Latino	White	Clinical doctorate (DPT)	33	6.5	Private outpatient office or group practice	Southeast	More than 40 patients	Primarily adults	Expected	Encouraged	Front office staff	Me	Often	Always	Often	Rarely	Rarely	Never	Often	Rarely	Rarely	Often	Often	Sometimes	Often	Rarely	Rarely	Sometimes	Rarely	Rarely	Agree	Neutral	Agree	Neutral	Neutral	Agree	Agree	Agree	Agree	Agree	Neutral	Neutral	Neutral	Neutral	Neutral	Agree	Agree
485	Woman	Not Hispanic or Latino	White	Master's degree (MSPT)	57	33	Private outpatient office or group practice	Northeast	More than 40 patients	Primarily adults	Expected	Not expected or encouraged	Front office staff	Me	Often	Often	Often	Often	Often	Never	Often	Sometimes	Never	Often	Often	Often	Often	Sometimes	Never	Often	Sometimes	Never	Strongly agree	Strongly agree	Strongly agree	Strongly agree	Neutral	Strongly agree	Strongly agree	Strongly agree	Strongly agree	Strongly agree	Neutral	Neutral	Agree	Agree	Agree	Agree	Agree
486	Man	Not Hispanic or Latino	Asian	Clinical doctorate (DPT)	37	10	Hospital-based outpatient facility or clinic	Pacific	More than 40 patients	Primarily adults	Encouraged	Encouraged	Me	Me	Rarely	Sometimes	Rarely	Sometimes	Rarely	Never	Rarely	Rarely	Never	Sometimes	Sometimes	Rarely	Sometimes	Rarely	Never	Sometimes	Never	Never	Neutral	Neutral	Agree	Neutral	Neutral	Agree	Disagree	Agree	Agree	Strongly agree	Agree	Agree	Neutral	Neutral	Agree	Agree	Agree
487	Man	Not Hispanic or Latino	White	Clinical doctorate (DPT)	32	7	Private outpatient office or group practice	Southwest	More than 40 patients	Primarily adults	Encouraged	Expected	Me	Me	Rarely	Sometimes	Rarely	Often	Rarely	Never	Rarely	Rarely	Never	Often	Often	Sometimes	Sometimes	Rarely	Sometimes	Often	Often	Often	Disagree	Disagree	Agree	Agree	Agree	Agree	Disagree	Disagree	Agree	Strongly agree	Disagree	Neutral	Agree	Agree	Agree	Agree	Disagree
488	Man	Not Hispanic or Latino	White	Clinical doctorate (DPT)	32	5	Private outpatient office or group practice	Pacific	31-40 patients	Primarily adults	Encouraged	Encouraged	Front office staff	Me	Sometimes	Often	Sometimes	Often	Rarely	Never	Sometimes	Sometimes	Rarely	Often	Always	Often	Often	Sometimes	Never	Often	Sometimes	Never	Agree	Agree	Strongly agree	Neutral	Agree	Strongly agree	Agree	Neutral	Agree	Strongly agree	Neutral	Agree	Agree	Agree	Strongly agree	Strongly agree	Strongly agree
489	Woman	Not Hispanic or Latino	White	Master's degree (MSPT)	59	37	Inpatient rehabilitation facility (IRF)	Southeast	21-30 patients	Primarily adults	Not expected or encouraged	Encouraged	We do not administer self-report surveys	Me	Sometimes	Often	Often	Rarely	Sometimes	Never	Sometimes	Rarely	Rarely	Often	Often	Often	Often	Often	Never	Often	Often	Always	Neutral	Neutral	Strongly agree	Neutral	Neutral	Neutral	Neutral	Neutral	Disagree	Strongly agree	Agree	Neutral	Neutral	Neutral	Agree	Strongly agree	Agree
490	Woman	Not Hispanic or Latino	White	Clinical doctorate (DPT)	62	39	Hospital-based outpatient facility or clinic	Northeast	11-20 patients	Primarily adults	Encouraged	Encouraged	Me	Me	Often	Always	Often	Sometimes	Often	Often	Often	Rarely	Never	Always	Always	Always	Often	Often	Rarely	Sometimes	Rarely	Never	Strongly agree	Strongly agree	Strongly agree	Agree	Neutral	Strongly agree	Disagree	Agree	Neutral	Strongly agree	Agree	Agree	Strongly agree	Strongly agree	Strongly agree	Strongly agree	Strongly agree
491	Man	Not Hispanic or Latino	White	PhD or other advanced degree	42	19	Other	Southeast	1-10 patients	Primarily adults	Expected	Expected	Another clinician or practitioner	Another clinician or practitioner	Often	Always	Often	Never	Often	Sometimes	Always	Always	Often	Often	Often	Often	Never	Often	Sometimes	Sometimes	Sometimes	Sometimes	Strongly agree	Strongly agree	Strongly agree	Strongly agree	Neutral	Strongly agree	Agree	Agree	Strongly agree	Strongly agree	Strongly agree	Strongly agree	Strongly agree	Strongly agree	Strongly agree	Strongly agree	Agree
492	Man	Not Hispanic or Latino	White	Clinical doctorate (DPT)	42	16	Private outpatient office or group practice	Southeast	1-10 patients	Primarily adults	Expected	Expected	Front office staff	Me	Never	Sometimes	Sometimes	Often	Often	Never	Sometimes	Sometimes	Never	Sometimes	Sometimes	Sometimes	Sometimes	Rarely	Never	Sometimes	Rarely	Never	Agree	Agree	Strongly agree	Agree	Agree	Agree	Disagree	Agree	Agree	Agree	Neutral	Neutral	Neutral	Agree	Agree	Agree	Agree
493	Woman	Hispanic or Latino	White	Bachelor's degree (BPT)	57	36	Acute care hospital	Northeast	21-30 patients	Primarily adults	Not expected or encouraged	Expected	We do not administer self-report surveys	Me	Rarely	Rarely	Never	Rarely	Sometimes	Never	Sometimes	Rarely	Rarely	Sometimes	Sometimes	Sometimes	Often	Often	Never	Sometimes	Never	Never	Neutral	Agree	Strongly agree	Strongly agree	Agree	Strongly agree	Agree	Strongly agree	Agree	Strongly agree	Neutral	Agree	Neutral	Agree	Agree	Strongly agree	Strongly agree
494	Man	Not Hispanic or Latino	White	Clinical doctorate (DPT)	31	4	Private outpatient office or group practice	Southwest	More than 40 patients	Even distribution of children and adults	Expected	Expected	Me	Me	Often	Always	Often	Often	Sometimes	Never	Sometimes	Sometimes	Never	Often	Always	Often	Often	Often	Never	Often	Sometimes	Never	Agree	Neutral	Strongly agree	Strongly agree	Strongly agree	Strongly agree	Strongly agree	Strongly agree	Strongly agree	Strongly agree	Agree	Agree	Agree	Agree	Agree	Agree	Strongly agree
495	Woman	Hispanic or Latino	White	Clinical doctorate (DPT)	38	10	Hospital-based outpatient facility or clinic	Pacific	31-40 patients	Primarily adults	Encouraged	Encouraged	Me	Me	Often	Often	Often	Sometimes	Sometimes	Never	Often	Sometimes	Never	Often	Often	Often	Often	Often	Never	Often	Sometimes	Never	Strongly agree	Strongly agree	Strongly agree	Strongly agree	Neutral	Strongly agree	Disagree	Strongly agree	Strongly agree	Strongly agree	Strongly agree	Strongly agree	Strongly agree	Strongly agree	Strongly agree	Strongly agree	Strongly agree
496	Woman	Not Hispanic or Latino	White	Clinical doctorate (DPT)	38	15	Acute care hospital	Midwest	11-20 patients	Primarily adults	Expected	Expected	Front office staff	Me	Rarely	Sometimes	Sometimes	Never	Sometimes	Never	Sometimes	Never	Never	Always	Always	Always	Never	Often	Never	Always	Often	Often	Neutral	Neutral	Agree	Neutral	Neutral	Agree	Neutral	Agree	Agree	Agree	Neutral	Neutral	Neutral	Agree	Strongly agree	Strongly agree	Strongly agree
497	Woman	Not Hispanic or Latino	White	Clinical doctorate (DPT)	30	1	Acute care hospital	Midwest	21-30 patients	Primarily adults	Encouraged	Encouraged	Me	Me	Rarely	Rarely	Rarely	Never	Rarely	Never	Rarely	Never	Never	Often	Often	Sometimes	Often	Rarely	Rarely	Sometimes	Sometimes	Sometimes	Strongly disagree	Neutral	Strongly agree	Neutral	Disagree	Strongly agree	Neutral	Agree	Agree	Strongly agree	Neutral	Disagree	Neutral	Disagree	Neutral	Agree	Strongly agree
498	Man	Not Hispanic or Latino	White	PhD or other advanced degree	65	21	Academic institution (post-secondary)	Northeast	11-20 patients	Primarily adults	Encouraged	Encouraged	Front office staff	Front office staff	Never	Always	Rarely	Always	Rarely	Never	Never	Never	Always	Never	Always	Rarely	Always	Rarely	Never	Never	Rarely	Always	Neutral	Neutral	Neutral	Neutral	Neutral	Neutral	Neutral	Neutral	Neutral	Neutral	Neutral	Neutral	Neutral	Neutral	Neutral	Neutral	Neutral
499	Man	Not Hispanic or Latino	White	Clinical doctorate (DPT)	28	2.5	Acute care hospital	Southeast	31-40 patients	Primarily adults	Not expected or encouraged	Encouraged	Me	Me	Rarely	Never	Rarely	Never	Rarely	Never	Never	Never	Never	Often	Often	Often	Often	Often	Never	Often	Often	Always	Neutral	Agree	Agree	Agree	Neutral	Agree	Agree	Agree	Disagree	Strongly agree	Neutral	Neutral	Agree	Agree	Agree	Strongly agree	Strongly agree
500	Woman	Not Hispanic or Latino	White	Clinical doctorate (DPT)	46	15	Private outpatient office or group practice	Southwest	21-30 patients	Primarily adults	Expected	Expected	Front office staff	Me	Often	Often	Often	Often	Often	Rarely	Often	Often	Rarely	Always	Always	Always	Always	Always	Rarely	Always	Often	Rarely	Agree	Agree	Agree	Agree	Neutral	Agree	Agree	Agree	Agree	Strongly agree	Agree	Agree	Agree	Agree	Agree	Agree	Strongly agree
501	Woman	Not Hispanic or Latino	White	Clinical doctorate (DPT)	31	2	Private outpatient office or group practice	Pacific	More than 40 patients	Even distribution of children and adults	Expected	Encouraged	Me	Me	Never	Sometimes	Rarely	Always	Never	Sometimes	Rarely	Sometimes	Often	Always	Always	Always	Sometimes	Often	Often	Always	Rarely	Rarely	Neutral	Disagree	Neutral	Neutral	Neutral	Strongly agree	Disagree	Agree	Agree	Strongly agree	Disagree	Disagree	Neutral	Disagree	Strongly agree	Strongly agree	Strongly agree
502	Woman	Not Hispanic or Latino	White	Clinical doctorate (DPT)	41	14	Acute care hospital	Southeast	11-20 patients	Primarily adults	Not expected or encouraged	Encouraged	Me	Me	Sometimes	Sometimes	Sometimes	Never	Sometimes	Sometimes	Sometimes	Sometimes	Never	Sometimes	Sometimes	Sometimes	Never	Sometimes	Rarely	Sometimes	Sometimes	Never	Neutral	Neutral	Strongly agree	Agree	Neutral	Strongly agree	Strongly agree	Strongly agree	Agree	Strongly agree	Agree	Neutral	Agree	Agree	Agree	Agree	Agree
503	Woman	Not Hispanic or Latino	White	Clinical doctorate (DPT)	52	27	School system (pre-secondary)	Northeast	More than 40 patients	Primarily children	Expected	Expected	Front office staff	Me	Always	Always	Always	Always	Always	Never	Always	Always	Always	Always	Always	Always	Always	Always	Never	Always	Always	Always	Strongly agree	Strongly agree	Strongly agree	Strongly agree	Strongly agree	Strongly agree	Strongly agree	Strongly agree	Strongly agree	Strongly agree	Agree	Strongly agree	Strongly agree	Strongly agree	Strongly agree	Strongly agree	Strongly agree
504	Woman	Not Hispanic or Latino	White	Clinical doctorate (DPT)	61	39	Patient’s home / home care	Northeast	1-10 patients	Primarily children	Encouraged	Encouraged	Me	Me	Sometimes	Sometimes	Sometimes	Rarely	Never	Never	Sometimes	Sometimes	Never	Often	Often	Often	Often	Often	Rarely	Often	Often	Never	Agree	Agree	Agree	Neutral	Agree	Neutral	Neutral	Neutral	Agree	Agree	Agree	Agree	Agree	Neutral	Agree	Agree	Neutral
505	Woman	Not Hispanic or Latino	White	Bachelor's degree (BPT)	55	34	Private outpatient office or group practice	Northeast	31-40 patients	Primarily adults	Expected	Expected	Me	Another clinician or practitioner	Sometimes	Often	Often	Rarely	Never	Never	Never	Never	Never	Always	Always	Always	Rarely	Rarely	Rarely	Always	Rarely	Rarely	Agree	Agree	Agree	Neutral	Neutral	Agree	Strongly agree	Neutral	Strongly agree	Strongly agree	Neutral	Agree	Neutral	Neutral	Agree	Agree	Agree
506	Woman	Not Hispanic or Latino	White	Clinical doctorate (DPT)	39	13	Hospital-based outpatient facility or clinic	Rocky Mountains	31-40 patients	Primarily adults	Encouraged	Encouraged	Me	Me	Sometimes	Always	Sometimes	Rarely	Often	Often	Always	Sometimes	Rarely	Often	Always	Rarely	Sometimes	Often	Often	Often	Sometimes	Rarely	Agree	Neutral	Agree	Neutral	Neutral	Agree	Agree	Agree	Neutral	Agree	Agree	Neutral	Agree	Neutral	Agree	Agree	Neutral
507	Woman	Not Hispanic or Latino	White	Clinical doctorate (DPT)	36	10	Hospital-based outpatient facility or clinic	Northeast	More than 40 patients	Primarily adults	Expected	Expected	Me	Me	Often	Always	Often	Always	Always	Rarely	Often	Always	Often	Always	Always	Often	Often	Often	Rarely	Always	Always	Sometimes	Agree	Agree	Strongly agree	Agree	Strongly agree	Strongly agree	Strongly agree	Agree	Strongly agree	Strongly agree	Strongly agree	Agree	Strongly agree	Strongly agree	Strongly agree	Strongly agree	Strongly agree
508	Man	Not Hispanic or Latino	Asian	Bachelor's degree (BPT)	51	30	Patient’s home / home care	Northeast	1-10 patients	Primarily adults	Expected	Expected	We do not administer self-report surveys	Me	Often	Always	Always	Always	Always	Sometimes	Always	Always	Never	Always	Always	Always	Always	Always	Never	Always	Never	Never	Neutral	Neutral	Neutral	Disagree	Disagree	Neutral	Disagree	Disagree	Agree	Agree	Disagree	Agree	Agree	Agree	Agree	Agree	Agree
509	Man	Not Hispanic or Latino	Asian	Master's degree (MSPT)	50	20	Private outpatient office or group practice	Midwest	More than 40 patients	Primarily adults	Expected	Encouraged	Front office staff	Me	Often	Often	Often	Always	Rarely	Never	Never	Rarely	Never	Often	Always	Always	Rarely	Rarely	Never	Never	Never	Never	Neutral	Neutral	Agree	Agree	Neutral	Neutral	Neutral	Neutral	Agree	Neutral	Disagree	Disagree	Neutral	Disagree	Agree	Agree	Neutral
510	Man	Not Hispanic or Latino	White	PhD or other advanced degree	31	7	Private outpatient office or group practice	Northeast	More than 40 patients	Primarily adults	Expected	Encouraged	Me	Me	Sometimes	Often	Often	Always	Rarely	Rarely	Often	Often	Sometimes	Often	Often	Often	Sometimes	Sometimes	Rarely	Often	Sometimes	Rarely	Strongly agree	Agree	Agree	Agree	Agree	Strongly agree	Strongly disagree	Disagree	Disagree	Strongly agree	Agree	Agree	Agree	Disagree	Agree	Agree	Strongly agree
511	Woman	Not Hispanic or Latino	White	Clinical doctorate (DPT)	45	18	Private outpatient office or group practice	Rocky Mountains	11-20 patients	Primarily adults	Expected	Expected	Front office staff	Me	Always	Always	Always	Always	Always	Never	Sometimes	Sometimes	Never	Always	Always	Always	Always	Always	Never	Always	Sometimes	Sometimes	Strongly agree	Strongly agree	Strongly agree	Strongly agree	Strongly agree	Strongly agree	Strongly agree	Strongly agree	Strongly agree	Strongly agree	Strongly agree	Strongly agree	Strongly agree	Strongly agree	Strongly agree	Strongly agree	Strongly agree
512	Woman	Not Hispanic or Latino	White	Clinical doctorate (DPT)	34	10	Acute care hospital	Northeast	More than 40 patients	Primarily adults	Not expected or encouraged	Not expected or encouraged	Me	Me	Sometimes	Sometimes	Sometimes	Sometimes	Sometimes	Sometimes	Sometimes	Sometimes	Sometimes	Sometimes	Sometimes	Sometimes	Sometimes	Sometimes	Sometimes	Sometimes	Sometimes	Sometimes	Disagree	Agree	Agree	Neutral	Agree	Agree	Agree	Agree	Disagree	Strongly agree	Neutral	Agree	Agree	Disagree	Disagree	Neutral	Strongly agree
513	Man	Not Hispanic or Latino	White	Master's degree (MSPT)	43	21	Hospital-based outpatient facility or clinic	Northeast	More than 40 patients	Primarily adults	Expected	Expected	Me	Me	Often	Often	Often	Often	Sometimes	Sometimes	Sometimes	Often	Often	Often	Often	Often	Often	Sometimes	Sometimes	Sometimes	Sometimes	Sometimes	Agree	Agree	Agree	Agree	Agree	Agree	Agree	Neutral	Agree	Strongly agree	Strongly agree	Agree	Agree	Neutral	Agree	Agree	Agree
514	Man	Not Hispanic or Latino	Asian	PhD or other advanced degree	52	30	Acute care hospital	Southwest	1-10 patients	Primarily adults	Not expected or encouraged	Expected	Me	Me	Often	Often	Often	Often	Often	Often	Often	Often	Sometimes	Always	Always	Always	Always	Always	Often	Always	Always	Sometimes	Agree	Agree	Agree	Agree	Agree	Agree	Agree	Agree	Agree	Agree	Agree	Agree	Agree	Agree	Strongly agree	Strongly agree	Agree
[truncated: 52 more columns]
